# Supplementary material for: Effective Feature Selection for Classification of Promoter Sequences
Source: PLoS One. 2016 Dec 15;11(12):e0167165. doi: 10.1371/journal.pone.0167165 (PMC5158321; doi:10.1371/journal.pone.0167165)
Supplement: S1 File — (XLSX) [file pone.0167165.s001.xlsx]

## Sheet: KNN-Motif
General Information
		File 1 - Test v/s Background 1
		File 2 - Test v/s Background 2
		File 3 - Test v/s Background 3
		File 4 - Test v/s Background 4
		File 5 - Test v/s Background 5
	1. KNN Variance Reduced Results for Thresholds 50% to 10%
	File1	k=1					k=2					k=3					k=4					k=5
		0.5	0.4	0.3	0.2	0.1	0.5	0.4	0.3	0.2	0.1	0.5	0.4	0.3	0.2	0.1	0.5	0.4	0.3	0.2	0.1	0.5	0.4	0.3	0.2	0.1
	50-50	0.795161	0.809355	0.785161	0.815161	0.866129	0.784516	0.809677	0.798387	0.812258	0.865161	0.800645	0.805484	0.808387	0.798065	0.855161	0.787097	0.814516	0.793548	0.816452	0.865161	0.792581	0.799032	0.799032	0.804839	0.864839
	60-40	0.843232	0.833535	0.838384	0.846061	0.899798	0.834747	0.844848	0.833131	0.845657	0.88202	0.845657	0.846061	0.828687	0.846869	0.891313	0.838788	0.847273	0.846465	0.852121	0.891717	0.843232	0.845253	0.825859	0.848485	0.900606
	70-30	0.864324	0.875676	0.876757	0.89027	0.922162	0.878919	0.886486	0.879459	0.872432	0.923243	0.882703	0.894054	0.880541	0.9	0.919459	0.874595	0.869189	0.876216	0.876757	0.916757	0.880541	0.875135	0.875676	0.884865	0.913514
	80-20	0.914286	0.938776	0.926531	0.919184	0.947755	0.92	0.927347	0.927347	0.937959	0.956735	0.914286	0.92898	0.916735	0.924898	0.943673	0.908571	0.930612	0.907755	0.925714	0.948571	0.905306	0.932245	0.914286	0.906122	0.943673
	90-10	0.955	0.961667	0.966667	0.961667	0.983333	0.961667	0.966667	0.956667	0.951667	0.965	0.95	0.973333	0.953333	0.97	0.971667	0.966667	0.965	0.968333	0.96	0.968333	0.973333	0.961667	0.966667	0.956667	0.976667
	File2	k=1					k=2					k=3					k=4					k=5
		0.5	0.4	0.3	0.2	0.1	0.5	0.4	0.3	0.2	0.1	0.5	0.4	0.3	0.2	0.1	0.5	0.4	0.3	0.2	0.1	0.5	0.4	0.3	0.2	0.1
	50-50	0.800323	0.785161	0.778065	0.814516	0.91129	0.790645	0.78871	0.786452	0.805484	0.910645	0.799677	0.785484	0.796774	0.805161	0.89871	0.796452	0.786774	0.770323	0.798387	0.910645	0.796452	0.789032	0.794516	0.805161	0.916774
	60-40	0.839596	0.827475	0.829091	0.854141	0.94101	0.850101	0.829091	0.831515	0.850909	0.929697	0.848889	0.832727	0.813737	0.852121	0.917172	0.846061	0.835152	0.837172	0.850101	0.940202	0.846061	0.841616	0.823434	0.847677	0.935354
	70-30	0.88	0.874054	0.888108	0.894054	0.937297	0.878378	0.865946	0.876757	0.885405	0.946486	0.894595	0.866486	0.86973	0.892432	0.952432	0.889189	0.864865	0.875676	0.897297	0.951351	0.889189	0.868649	0.865946	0.877838	0.952432
	80-20	0.91102	0.911837	0.922449	0.929796	0.959184	0.922449	0.918367	0.926531	0.910204	0.970612	0.929796	0.918367	0.903673	0.923265	0.966531	0.908571	0.918367	0.911837	0.915102	0.969796	0.908571	0.916735	0.909388	0.93551	0.973878
	90-10	0.971667	0.95	0.965	0.965	0.983333	0.951667	0.956667	0.961667	0.965	0.978333	0.955	0.96	0.963333	0.971667	0.99	0.95	0.951667	0.95	0.96	0.988333	0.95	0.956667	0.963333	0.963333	0.986667
	File3	k=1					k=2					k=3					k=4					k=5
		0.5	0.4	0.3	0.2	0.1	0.5	0.4	0.3	0.2	0.1	0.5	0.4	0.3	0.2	0.1	0.5	0.4	0.3	0.2	0.1	0.5	0.4	0.3	0.2	0.1
	50-50	0.783226	0.840968	0.923548	0.563548	0.510323	0.784839	0.830968	0.926774	0.563226	0.500968	0.789677	0.827097	0.927419	0.561613	0.506452	0.786774	0.825806	0.93	0.564194	0.511613	0.791613	0.832258	0.923226	0.562258	0.496774
	60-40	0.826263	0.863838	0.945455	0.575354	0.513939	0.83798	0.872323	0.948687	0.575354	0.506263	0.83596	0.864242	0.945051	0.57899	0.512727	0.828283	0.864242	0.942626	0.571717	0.505051	0.821818	0.866263	0.947879	0.572121	0.499798
	70-30	0.875676	0.905946	0.958919	0.581081	0.511351	0.877297	0.908649	0.956757	0.577297	0.503243	0.864865	0.889189	0.955676	0.581081	0.515135	0.87027	0.893514	0.962162	0.58973	0.50973	0.875676	0.882703	0.957297	0.571351	0.51027
	80-20	0.923265	0.937959	0.973878	0.596735	0.499592	0.906939	0.914286	0.969796	0.608163	0.527347	0.91102	0.929796	0.983673	0.576327	0.510204	0.917551	0.928163	0.976327	0.591837	0.541224	0.92	0.936327	0.97551	0.590204	0.509388
	90-10	0.948333	0.981667	0.988333	0.62	0.505	0.978333	0.955	0.986667	0.606667	0.55	0.958333	0.968333	0.988333	0.58	0.501667	0.965	0.97	0.996667	0.61	0.508333	0.966667	0.971667	0.99	0.62	0.54
	File4	k=1					k=2					k=3					k=4					k=5
		0.5	0.4	0.3	0.2	0.1	0.5	0.4	0.3	0.2	0.1	0.5	0.4	0.3	0.2	0.1	0.5	0.4	0.3	0.2	0.1	0.5	0.4	0.3	0.2	0.1
	50-50	0.783226	0.780323	0.783871	0.812903	0.886129	0.787419	0.775806	0.785806	0.808387	0.887097	0.781613	0.78	0.772581	0.813548	0.884516	0.765161	0.77	0.787097	0.796129	0.885484	0.793226	0.77129	0.781935	0.821935	0.883226
	60-40	0.820202	0.824242	0.814949	0.844444	0.907879	0.828687	0.820606	0.82101	0.830707	0.915556	0.815354	0.808889	0.824646	0.84	0.907071	0.816162	0.824646	0.828687	0.840808	0.912727	0.817778	0.817778	0.818586	0.846465	0.906263
	70-30	0.877838	0.880541	0.864324	0.875676	0.936757	0.87027	0.86973	0.861622	0.874054	0.934595	0.875135	0.868649	0.871351	0.872973	0.931892	0.867568	0.864865	0.865405	0.89027	0.931892	0.867568	0.867027	0.854595	0.875135	0.933514
	80-20	0.915102	0.914286	0.90449	0.920816	0.952653	0.914286	0.925714	0.902857	0.918367	0.95102	0.915918	0.903673	0.906122	0.922449	0.957551	0.920816	0.902041	0.912653	0.922449	0.959184	0.923265	0.910204	0.915102	0.92	0.950204
	90-10	0.955	0.98	0.958333	0.96	0.983333	0.958333	0.97	0.953333	0.968333	0.98	0.96	0.956667	0.955	0.956667	0.983333	0.963333	0.946667	0.973333	0.965	0.985	0.963333	0.97	0.953333	0.951667	0.978333
	File5	k=1					k=2					k=3					k=4					k=5
		0.5	0.4	0.3	0.2	0.1	0.5	0.4	0.3	0.2	0.1	0.5	0.4	0.3	0.2	0.1	0.5	0.4	0.3	0.2	0.1	0.5	0.4	0.3	0.2	0.1
	50-50	0.773871	0.770645	0.759677	0.763871	0.890968	0.754839	0.766129	0.746774	0.74129	0.882581	0.754839	0.743226	0.756774	0.737419	0.883871	0.77129	0.760968	0.755806	0.747097	0.895484	0.762581	0.75129	0.757097	0.752581	0.893226
	60-40	0.807273	0.789091	0.816162	0.785859	0.91798	0.808081	0.796768	0.800808	0.79798	0.901414	0.806465	0.793535	0.790707	0.794747	0.906667	0.811313	0.80202	0.80404	0.787879	0.906667	0.807677	0.818586	0.791111	0.783838	0.906667
	70-30	0.858378	0.854054	0.859459	0.836216	0.927568	0.852973	0.843784	0.848108	0.827568	0.938378	0.841622	0.854595	0.844324	0.851351	0.940541	0.856216	0.851351	0.845946	0.847027	0.938919	0.857297	0.847568	0.849189	0.821081	0.942703
	80-20	0.899592	0.889796	0.908571	0.88	0.950204	0.897143	0.900408	0.913469	0.877551	0.964082	0.893878	0.893061	0.893878	0.893878	0.961633	0.88898	0.893061	0.887347	0.888163	0.95102	0.897143	0.889796	0.891429	0.899592	0.964898
	90-10	0.943333	0.945	0.958333	0.96	0.98	0.945	0.951667	0.956667	0.94	0.973333	0.945	0.956667	0.953333	0.945	0.976667	0.951667	0.943333	0.936667	0.96	0.99	0.946667	0.943333	0.96	0.948333	0.986667
	2. KNN Complete Data Results - 100% Features
	File1	k=1	k=2	k=3	k=4	k=5		File2	k=1	k=2	k=3	k=4	k=5		File3	k=1	k=2	k=3	k=4	k=5
	50-50	0.76129	0.766774	0.754194	0.757419	0.76		50-50	0.755161	0.746452	0.753548	0.753548	0.750323		50-50	0.747419	0.754194	0.750645	0.746452	0.754516
	60-40	0.809293	0.810909	0.808081	0.817374	0.783434		60-40	0.78303	0.79798	0.790707	0.797172	0.791111		60-40	0.809293	0.816566	0.809697	0.8	0.807677
	70-30	0.852432	0.847568	0.867027	0.854054	0.864865		70-30	0.850811	0.847568	0.84	0.861081	0.857297		70-30	0.856216	0.866486	0.858919	0.865946	0.859459
	80-20	0.919184	0.902041	0.92	0.899592	0.915918		80-20	0.907755	0.906939	0.896327	0.885714	0.898776		80-20	0.91102	0.907755	0.898776	0.892245	0.886531
	90-10	0.961667	0.948333	0.955	0.951667	0.945		90-10	0.946667	0.943333	0.951667	0.941667	0.95		90-10	0.963333	0.955	0.936667	0.955	0.968333
	File4	k=1	k=2	k=3	k=4	k=5		File5	k=1	k=2	k=3	k=4	k=5
	50-50	0.744839	0.751935	0.747419	0.753226	0.751935		50-50	0.766129	0.769355	0.773548	0.764839	0.756774
	60-40	0.80202	0.801616	0.793939	0.793131	0.796768		60-40	0.819798	0.820606	0.814949	0.82303	0.81697
	70-30	0.854595	0.863784	0.841081	0.858919	0.87027		70-30	0.868649	0.85027	0.855676	0.862703	0.847027
	80-20	0.892245	0.889796	0.889796	0.899592	0.906939		80-20	0.908571	0.905306	0.912653	0.914286	0.912653
	90-10	0.946667	0.941667	0.958333	0.961667	0.951667		90-10	0.963333	0.96	0.961667	0.968333	0.941667
	3. KNN PCA Reduced Results for Thresholds 50% to 10%
	File1	k=1					k=2					k=3					k=4					k=5
		0.5	0.4	0.3	0.2	0.1	0.5	0.4	0.3	0.2	0.1	0.5	0.4	0.3	0.2	0.1	0.5	0.4	0.3	0.2	0.1	0.5	0.4	0.3	0.2	0.1
	50-50	0.746129	0.758387	0.752903	0.75871	0.754194	0.771935	0.751935	0.755161	0.762903	0.763226	0.759032	0.75129	0.754194	0.754516	0.765161	0.740968	0.757097	0.763548	0.760323	0.753871	0.751935	0.748387	0.770323	0.758065	0.758065
	60-40	0.806869	0.804444	0.809293	0.797576	0.831515	0.802424	0.805253	0.799192	0.806061	0.803232	0.819798	0.807677	0.798384	0.809697	0.824242	0.79798	0.808081	0.810101	0.807677	0.806465	0.808485	0.815354	0.806869	0.800808	0.807273
	70-30	0.857297	0.861622	0.873514	0.844324	0.853514	0.856216	0.847568	0.848649	0.855135	0.862162	0.847027	0.856757	0.845405	0.861622	0.861081	0.851892	0.836216	0.868108	0.861081	0.847568	0.845405	0.856757	0.858919	0.864865	0.865946
	80-20	0.886531	0.912653	0.89551	0.915918	0.90449	0.896327	0.893878	0.901224	0.907755	0.906122	0.908571	0.920816	0.905306	0.91102	0.909388	0.905306	0.897143	0.915918	0.897959	0.909388	0.907755	0.898776	0.897959	0.920816	0.909388
	90-10	0.951667	0.94	0.963333	0.956667	0.953333	0.961667	0.948333	0.966667	0.953333	0.953333	0.945	0.96	0.965	0.955	0.956667	0.96	0.946667	0.96	0.958333	0.955	0.968333	0.961667	0.935	0.96	0.946667
	File2	k=1					k=2					k=3					k=4					k=5
		0.5	0.4	0.3	0.2	0.1	0.5	0.4	0.3	0.2	0.1	0.5	0.4	0.3	0.2	0.1	0.5	0.4	0.3	0.2	0.1	0.5	0.4	0.3	0.2	0.1
	50-50	0.749355	0.745161	0.75	0.750968	0.75129	0.735806	0.735806	0.740323	0.755484	0.741613	0.734516	0.756129	0.752581	0.753871	0.757742	0.743226	0.745484	0.756774	0.743226	0.756452	0.753226	0.755161	0.752581	0.756774	0.752903
	60-40	0.788687	0.811313	0.8	0.799192	0.804444	0.78303	0.791515	0.785455	0.79596	0.796768	0.79596	0.784646	0.794747	0.819798	0.802828	0.803232	0.801212	0.790707	0.79798	0.795152	0.804444	0.804444	0.789091	0.792323	0.788687
	70-30	0.845405	0.831892	0.835135	0.835135	0.842703	0.855135	0.837297	0.844865	0.86	0.841081	0.844324	0.845405	0.849189	0.835676	0.838378	0.847027	0.844865	0.843784	0.852973	0.840541	0.85027	0.848649	0.842162	0.843784	0.854595
	80-20	0.90449	0.887347	0.885714	0.902857	0.915102	0.898776	0.910204	0.90449	0.893878	0.89551	0.884082	0.896327	0.872653	0.88898	0.906939	0.900408	0.880816	0.886531	0.915918	0.899592	0.878367	0.884082	0.878367	0.897143	0.902857
	90-10	0.951667	0.945	0.923333	0.956667	0.955	0.918333	0.938333	0.94	0.931667	0.96	0.926667	0.938333	0.958333	0.938333	0.956667	0.931667	0.946667	0.926667	0.94	0.95	0.955	0.946667	0.943333	0.938333	0.955
	File3	k=1					k=2					k=3					k=4					k=5
		0.5	0.4	0.3	0.2	0.1	0.5	0.4	0.3	0.2	0.1	0.5	0.4	0.3	0.2	0.1	0.5	0.4	0.3	0.2	0.1	0.5	0.4	0.3	0.2	0.1
	50-50	0.751613	0.750645	0.749355	0.742581	0.764516	0.754516	0.752258	0.753226	0.739355	0.763548	0.752258	0.750645	0.767419	0.738065	0.760323	0.755806	0.750968	0.744516	0.746129	0.768065	0.76	0.756452	0.75871	0.746774	0.752581
	60-40	0.818586	0.809293	0.811717	0.800808	0.813333	0.802424	0.805657	0.807273	0.795152	0.812121	0.806869	0.811717	0.791515	0.792323	0.806465	0.809293	0.796364	0.806869	0.789495	0.80202	0.795556	0.801616	0.815758	0.789899	0.820606
	70-30	0.84973	0.862703	0.857838	0.84973	0.855135	0.858378	0.864865	0.854054	0.85027	0.867027	0.859459	0.864865	0.845405	0.852973	0.870811	0.854054	0.864865	0.843243	0.851892	0.858378	0.861081	0.867027	0.858378	0.844865	0.86973
	80-20	0.91102	0.907755	0.915102	0.900408	0.913469	0.901224	0.902041	0.915102	0.89551	0.915102	0.91102	0.906939	0.908571	0.91102	0.915918	0.902857	0.901224	0.915102	0.887347	0.897959	0.900408	0.911837	0.908571	0.883265	0.909388
	90-10	0.953333	0.963333	0.955	0.948333	0.958333	0.965	0.953333	0.948333	0.948333	0.953333	0.956667	0.971667	0.948333	0.951667	0.943333	0.951667	0.963333	0.948333	0.956667	0.945	0.963333	0.948333	0.953333	0.953333	0.968333
	File4	k=1					k=2					k=3					k=4					k=5
		0.5	0.4	0.3	0.2	0.1	0.5	0.4	0.3	0.2	0.1	0.5	0.4	0.3	0.2	0.1	0.5	0.4	0.3	0.2	0.1	0.5	0.4	0.3	0.2	0.1
	50-50	0.752903	0.741613	0.754516	0.751613	0.749032	0.754839	0.747419	0.739677	0.737742	0.756774	0.737419	0.745161	0.753548	0.747419	0.747097	0.734839	0.747097	0.745806	0.757419	0.744194	0.745806	0.749032	0.755484	0.754839	0.747419
	60-40	0.792727	0.800404	0.792727	0.797576	0.807677	0.801212	0.804848	0.799192	0.804444	0.808081	0.793939	0.800404	0.792323	0.799596	0.800404	0.795556	0.798788	0.784242	0.809293	0.795152	0.79798	0.788687	0.805657	0.813333	0.790303
	70-30	0.850811	0.837297	0.848108	0.842703	0.855135	0.833514	0.842703	0.855135	0.852432	0.856216	0.850811	0.854595	0.842703	0.847568	0.857838	0.851892	0.848108	0.839459	0.835135	0.855676	0.848108	0.838378	0.836757	0.85027	0.850811
	80-20	0.883265	0.891429	0.896327	0.89551	0.906122	0.889796	0.893878	0.899592	0.886531	0.905306	0.888163	0.90449	0.89551	0.906939	0.883265	0.899592	0.88898	0.893061	0.877551	0.894694	0.905306	0.88898	0.900408	0.903673	0.909388
	90-10	0.946667	0.936667	0.958333	0.945	0.955	0.94	0.945	0.953333	0.943333	0.948333	0.95	0.945	0.956667	0.94	0.955	0.951667	0.94	0.971667	0.946667	0.958333	0.965	0.953333	0.945	0.935	0.95
	File5	k=1					k=2					k=3					k=4					k=5
		0.5	0.4	0.3	0.2	0.1	0.5	0.4	0.3	0.2	0.1	0.5	0.4	0.3	0.2	0.1	0.5	0.4	0.3	0.2	0.1	0.5	0.4	0.3	0.2	0.1
	50-50	0.770968	0.758387	0.772903	0.775806	0.755806	0.758387	0.770323	0.772903	0.770645	0.753226	0.761935	0.767742	0.753226	0.768387	0.765484	0.774839	0.764839	0.769032	0.753226	0.76129	0.75871	0.755484	0.773548	0.754839	0.752581
	60-40	0.829091	0.821414	0.810909	0.80404	0.801616	0.812525	0.821818	0.810505	0.815354	0.818182	0.808889	0.816162	0.811313	0.811717	0.814949	0.812929	0.81697	0.815354	0.829091	0.814545	0.818182	0.813737	0.819798	0.812121	0.804848
	70-30	0.875135	0.873514	0.864324	0.865946	0.85027	0.867568	0.858919	0.875135	0.850811	0.864324	0.864324	0.853514	0.864865	0.853514	0.855135	0.853514	0.864865	0.857838	0.867027	0.854595	0.858378	0.873514	0.858919	0.875676	0.856757
	80-20	0.906939	0.90449	0.906939	0.915102	0.897143	0.898776	0.902041	0.911837	0.907755	0.906122	0.910204	0.907755	0.905306	0.915102	0.889796	0.908571	0.906939	0.919184	0.906939	0.903673	0.915918	0.912653	0.905306	0.922449	0.902857
	90-10	0.948333	0.963333	0.965	0.96	0.943333	0.963333	0.958333	0.955	0.948333	0.97	0.953333	0.958333	0.958333	0.965	0.953333	0.958333	0.953333	0.956667	0.948333	0.948333	0.966667	0.961667	0.951667	0.968333	0.948333
	4. KNN SVD Reduced Results for Thresholds 50% to 10%
	File1	k=1					k=2					k=3					k=4					k=5
		0.5	0.4	0.3	0.2	0.1	0.5	0.4	0.3	0.2	0.1	0.5	0.4	0.3	0.2	0.1	0.5	0.4	0.3	0.2	0.1	0.5	0.4	0.3	0.2	0.1
	50-50	0.746452	0.765484	0.764516	0.769032	0.745161	0.748387	0.753548	0.75	0.754194	0.742258	0.774516	0.747742	0.75	0.760645	0.757419	0.762258	0.753871	0.752258	0.765161	0.752581	0.743226	0.756774	0.759677	0.757419	0.742903
	60-40	0.799596	0.795556	0.818586	0.814141	0.801212	0.807273	0.807677	0.811313	0.807273	0.821414	0.803636	0.809697	0.793535	0.813737	0.793535	0.819394	0.818586	0.793535	0.815354	0.815354	0.799192	0.81697	0.805657	0.806061	0.802828
	70-30	0.856216	0.873514	0.855135	0.862703	0.850811	0.858919	0.864865	0.864865	0.839459	0.842703	0.856757	0.846486	0.845946	0.861622	0.851892	0.848649	0.851892	0.850811	0.854054	0.848649	0.853514	0.841081	0.864865	0.857297	0.841081
	80-20	0.893878	0.906122	0.908571	0.89551	0.908571	0.886531	0.901224	0.893878	0.909388	0.893878	0.896327	0.902041	0.900408	0.897959	0.898776	0.909388	0.915918	0.905306	0.907755	0.901224	0.905306	0.897959	0.913469	0.903673	0.906122
	90-10	0.95	0.958333	0.946667	0.965	0.961667	0.951667	0.936667	0.963333	0.956667	0.946667	0.963333	0.945	0.965	0.951667	0.953333	0.945	0.948333	0.958333	0.958333	0.946667	0.961667	0.948333	0.968333	0.966667	0.951667
	File2	k=1					k=2					k=3					k=4					k=5
		0.5	0.4	0.3	0.2	0.1	0.5	0.4	0.3	0.2	0.1	0.5	0.4	0.3	0.2	0.1	0.5	0.4	0.3	0.2	0.1	0.5	0.4	0.3	0.2	0.1
	50-50	0.752581	0.748387	0.750645	0.729677	0.733871	0.748065	0.74871	0.747419	0.739677	0.753226	0.735161	0.744839	0.744516	0.738065	0.751935	0.731613	0.763548	0.754194	0.732258	0.752903	0.74	0.754516	0.756774	0.73129	0.757419
	60-40	0.797576	0.808485	0.805657	0.794747	0.816162	0.788283	0.81697	0.796768	0.793535	0.808485	0.783434	0.795152	0.791919	0.768889	0.807677	0.794747	0.791515	0.79596	0.799596	0.796768	0.801212	0.812121	0.795556	0.778182	0.79798
	70-30	0.856216	0.855676	0.845405	0.834054	0.834595	0.845405	0.848108	0.835135	0.825405	0.851351	0.855135	0.847568	0.847568	0.848649	0.843784	0.844865	0.849189	0.852432	0.835135	0.84973	0.844324	0.855135	0.85027	0.844865	0.844324
	80-20	0.896327	0.900408	0.874286	0.886531	0.893878	0.902857	0.896327	0.892245	0.894694	0.911837	0.898776	0.924082	0.906939	0.889796	0.900408	0.882449	0.890612	0.872653	0.882449	0.914286	0.900408	0.889796	0.898776	0.902857	0.884898
	90-10	0.94	0.935	0.938333	0.951667	0.941667	0.95	0.955	0.928333	0.948333	0.953333	0.918333	0.945	0.945	0.92	0.946667	0.928333	0.943333	0.96	0.928333	0.953333	0.93	0.946667	0.926667	0.94	0.948333
	File3	k=1					k=2					k=3					k=4					k=5
		0.5	0.4	0.3	0.2	0.1	0.5	0.4	0.3	0.2	0.1	0.5	0.4	0.3	0.2	0.1	0.5	0.4	0.3	0.2	0.1	0.5	0.4	0.3	0.2	0.1
	50-50	0.763871	0.754516	0.753548	0.747097	0.756129	0.753548	0.750323	0.767097	0.746774	0.746452	0.746452	0.764194	0.758387	0.753226	0.767097	0.758065	0.74871	0.755806	0.745484	0.747097	0.75129	0.762903	0.762581	0.742581	0.748065
	60-40	0.810101	0.783434	0.79798	0.799192	0.801616	0.81697	0.798384	0.800808	0.804848	0.798384	0.802424	0.811717	0.809697	0.802424	0.803232	0.8	0.794343	0.814141	0.791111	0.813333	0.803232	0.808081	0.813333	0.796768	0.787475
	70-30	0.855676	0.854054	0.846486	0.855676	0.842162	0.857297	0.855676	0.854595	0.855676	0.854054	0.859459	0.861081	0.847568	0.841081	0.849189	0.849189	0.864324	0.854595	0.865946	0.854054	0.835135	0.852973	0.86	0.856216	0.842703
	80-20	0.913469	0.92	0.908571	0.902041	0.897959	0.894694	0.909388	0.905306	0.908571	0.897959	0.91102	0.894694	0.91102	0.896327	0.902041	0.890612	0.893878	0.884898	0.897143	0.910204	0.901224	0.905306	0.90449	0.897959	0.911837
	90-10	0.95	0.96	0.946667	0.958333	0.938333	0.948333	0.963333	0.953333	0.94	0.95	0.95	0.965	0.931667	0.956667	0.948333	0.941667	0.965	0.965	0.96	0.946667	0.965	0.936667	0.953333	0.953333	0.953333
	File4	k=1					k=2					k=3					k=4					k=5
		0.5	0.4	0.3	0.2	0.1	0.5	0.4	0.3	0.2	0.1	0.5	0.4	0.3	0.2	0.1	0.5	0.4	0.3	0.2	0.1	0.5	0.4	0.3	0.2	0.1
	50-50	0.737419	0.737097	0.749032	0.761935	0.74	0.759355	0.732903	0.74	0.740968	0.747097	0.754516	0.740323	0.740323	0.756774	0.746774	0.747097	0.745484	0.745484	0.751613	0.725806	0.746129	0.758387	0.739355	0.754839	0.733871
	60-40	0.79596	0.791111	0.789899	0.799596	0.793535	0.795556	0.780606	0.787475	0.807677	0.792727	0.800808	0.795556	0.795556	0.793535	0.806061	0.79798	0.797576	0.812525	0.806061	0.790303	0.789091	0.791919	0.793131	0.809697	0.793131
	70-30	0.848108	0.831892	0.841081	0.855135	0.835135	0.838919	0.843243	0.831892	0.851351	0.84973	0.846486	0.847027	0.840541	0.856757	0.842162	0.85027	0.847568	0.839459	0.855135	0.836216	0.846486	0.844324	0.845405	0.867568	0.835135
	80-20	0.901224	0.879184	0.905306	0.897143	0.903673	0.887347	0.903673	0.893878	0.913469	0.899592	0.897959	0.898776	0.903673	0.899592	0.913469	0.89551	0.89551	0.898776	0.902041	0.886531	0.89551	0.892245	0.901224	0.902857	0.88898
	90-10	0.95	0.948333	0.955	0.963333	0.958333	0.958333	0.933333	0.95	0.956667	0.946667	0.95	0.941667	0.948333	0.951667	0.948333	0.941667	0.938333	0.946667	0.94	0.963333	0.95	0.943333	0.951667	0.97	0.955
	File5	k=1					k=2					k=3					k=4					k=5
		0.5	0.4	0.3	0.2	0.1	0.5	0.4	0.3	0.2	0.1	0.5	0.4	0.3	0.2	0.1	0.5	0.4	0.3	0.2	0.1	0.5	0.4	0.3	0.2	0.1
	50-50	0.762581	0.773871	0.75871	0.759677	0.753226	0.767097	0.779677	0.775806	0.766452	0.745806	0.765484	0.777097	0.769677	0.757419	0.760645	0.763871	0.770968	0.762903	0.762903	0.761935	0.772903	0.772581	0.77	0.760645	0.746129
	60-40	0.811313	0.817374	0.824242	0.803232	0.801616	0.811313	0.812121	0.810909	0.808081	0.795152	0.824242	0.812929	0.82101	0.819394	0.803232	0.826263	0.811313	0.817374	0.812929	0.808081	0.814949	0.810101	0.830707	0.797172	0.801616
	70-30	0.858378	0.867027	0.861622	0.867568	0.855135	0.855676	0.874595	0.86	0.853514	0.867027	0.875676	0.867568	0.847568	0.859459	0.857297	0.871892	0.857838	0.874054	0.867568	0.842703	0.859459	0.864324	0.858919	0.871351	0.85027
	80-20	0.908571	0.924898	0.902041	0.918367	0.894694	0.905306	0.92	0.906939	0.915918	0.898776	0.914286	0.914286	0.911837	0.916735	0.900408	0.919184	0.909388	0.916735	0.913469	0.894694	0.897143	0.927347	0.911837	0.911837	0.882449
	90-10	0.948333	0.953333	0.966667	0.955	0.953333	0.946667	0.953333	0.953333	0.956667	0.948333	0.96	0.961667	0.95	0.961667	0.948333	0.96	0.955	0.966667	0.963333	0.938333	0.948333	0.966667	0.96	0.955	0.958333
	5. KNN MRMR Reduced Results for Thresholds 50% to 10%
	File1	k=1					k=2					k=3					k=4					k=5
		0.5	0.4	0.3	0.2	0.1	0.5	0.4	0.3	0.2	0.1	0.5	0.4	0.3	0.2	0.1	0.5	0.4	0.3	0.2	0.1	0.5	0.4	0.3	0.2	0.1
	50-50	0.85129	0.849677	0.889032	0.933548	0.964839	0.861613	0.886129	0.877097	0.931613	0.966452	0.853548	0.858065	0.899355	0.934839	0.976129	0.86	0.867419	0.900645	0.942258	0.968065	0.853548	0.89129	0.896129	0.927097	0.96871
	60-40	0.871919	0.92	0.924848	0.952323	0.98101	0.88202	0.914747	0.919596	0.960808	0.979394	0.884444	0.912323	0.936566	0.951111	0.977778	0.892525	0.906667	0.933333	0.953131	0.97697	0.877576	0.911515	0.925253	0.962424	0.980202
	70-30	0.905405	0.934595	0.954054	0.968108	0.982162	0.912432	0.941081	0.955135	0.966486	0.983243	0.920541	0.940541	0.933514	0.964865	0.979459	0.930811	0.931351	0.95027	0.972973	0.985946	0.916216	0.941622	0.944865	0.966486	0.982162
	80-20	0.953469	0.952653	0.966531	0.98449	0.982041	0.937959	0.968163	0.977959	0.980408	0.99102	0.957551	0.960816	0.964082	0.978776	0.986122	0.95102	0.960816	0.959184	0.981224	0.982041	0.95102	0.965714	0.971429	0.97551	0.987755
	90-10	0.983333	0.983333	0.98	0.988333	0.99	0.981667	0.995	0.988333	0.986667	0.993333	0.973333	0.986667	0.988333	0.991667	0.998333	0.99	0.983333	0.98	0.995	0.998333	0.97	0.99	0.985	0.998333	0.988333
	File2	k=1					k=2					k=3					k=4					k=5
		0.5	0.4	0.3	0.2	0.1	0.5	0.4	0.3	0.2	0.1	0.5	0.4	0.3	0.2	0.1	0.5	0.4	0.3	0.2	0.1	0.5	0.4	0.3	0.2	0.1
	50-50	0.871613	0.905806	0.917097	0.953871	0.972258	0.876129	0.893871	0.928065	0.952903	0.973226	0.881613	0.913548	0.920645	0.95871	0.973548	0.88	0.900645	0.921935	0.955806	0.971613	0.882258	0.908387	0.932581	0.961935	0.981935
	60-40	0.911111	0.926061	0.932121	0.954343	0.985859	0.913535	0.931717	0.931313	0.966465	0.98101	0.915152	0.932121	0.93899	0.968081	0.982626	0.905051	0.932121	0.942626	0.962828	0.979394	0.912727	0.932929	0.939798	0.964848	0.98303
	70-30	0.94	0.95027	0.956216	0.977838	0.983784	0.933514	0.952432	0.955676	0.96973	0.983243	0.93027	0.952973	0.954595	0.976757	0.984324	0.924865	0.938919	0.94973	0.981081	0.985405	0.927568	0.951351	0.957297	0.974595	0.984324
	80-20	0.951837	0.969796	0.960816	0.982041	0.99102	0.954286	0.969796	0.969796	0.985306	0.994286	0.962449	0.970612	0.976327	0.977959	0.985306	0.959184	0.959184	0.97551	0.980408	0.994286	0.955918	0.964082	0.978776	0.981224	0.990204
	90-10	0.986667	0.985	0.996667	0.986667	0.996667	0.98	0.981667	0.985	0.98	0.996667	0.978333	0.978333	0.99	0.991667	0.998333	0.981667	0.988333	0.978333	0.99	0.993333	0.981667	0.976667	0.993333	0.991667	0.993333
	File3	k=1					k=2					k=3					k=4					k=5
		0.5	0.4	0.3	0.2	0.1	0.5	0.4	0.3	0.2	0.1	0.5	0.4	0.3	0.2	0.1	0.5	0.4	0.3	0.2	0.1	0.5	0.4	0.3	0.2	0.1
	50-50	0.93129	0.977742	0.988065	0.996452	1	0.934194	0.981613	0.99	0.996452	1	0.928065	0.977419	0.987097	0.997742	1	0.935484	0.98129	0.990323	0.99871	1	0.934516	0.979355	0.988065	0.998387	1
	60-40	0.947475	0.988283	0.991111	0.998384	1	0.951919	0.985051	0.989091	0.998788	1	0.945051	0.986263	0.988687	0.998788	1	0.944646	0.983838	0.990303	0.998384	1	0.953939	0.984646	0.989899	0.998384	1
	70-30	0.97027	0.98973	0.990811	0.999459	1	0.966486	0.99027	0.993514	0.998919	1	0.963243	0.991892	0.990811	0.998378	1	0.966486	0.991892	0.994595	0.998919	1	0.959459	0.987568	0.994054	0.998919	1
	80-20	0.977143	0.995102	0.996735	0.998367	1	0.97551	0.994286	0.994286	0.999184	1	0.987755	0.994286	0.995102	0.999184	1	0.974694	0.995102	0.995918	0.995102	1	0.977143	0.993469	0.994286	0.999184	1
	90-10	0.991667	0.998333	0.998333	0.998333	1	0.988333	0.998333	0.995	1	1	0.995	0.995	0.996667	0.998333	1	0.985	1	0.996667	1	1	0.983333	0.998333	0.998333	1	1
	File4	k=1					k=2					k=3					k=4					k=5
		0.5	0.4	0.3	0.2	0.1	0.5	0.4	0.3	0.2	0.1	0.5	0.4	0.3	0.2	0.1	0.5	0.4	0.3	0.2	0.1	0.5	0.4	0.3	0.2	0.1
	50-50	0.848387	0.827742	0.845806	0.897742	0.958065	0.857097	0.840968	0.839677	0.895161	0.965484	0.856129	0.826452	0.847742	0.882258	0.956774	0.847419	0.834839	0.829677	0.899677	0.95129	0.85	0.839677	0.842581	0.891613	0.943226
	60-40	0.871515	0.875152	0.867475	0.925253	0.964444	0.876364	0.878384	0.874343	0.909091	0.962828	0.883232	0.882424	0.875152	0.917172	0.964444	0.872323	0.854545	0.880404	0.919596	0.96404	0.883636	0.883636	0.873535	0.911919	0.957172
	70-30	0.898378	0.902703	0.887568	0.942162	0.974054	0.9	0.903243	0.895676	0.932432	0.971892	0.912432	0.904324	0.898919	0.954595	0.974054	0.925405	0.895676	0.914054	0.934054	0.96973	0.915135	0.882703	0.91027	0.936757	0.97027
	80-20	0.933878	0.946122	0.924898	0.963265	0.983673	0.946939	0.938776	0.940408	0.958367	0.980408	0.946122	0.94449	0.942041	0.960816	0.986122	0.945306	0.933061	0.919184	0.961633	0.98449	0.927347	0.936327	0.92	0.963265	0.985306
	90-10	0.968333	0.973333	0.958333	0.978333	0.993333	0.975	0.965	0.98	0.988333	0.988333	0.98	0.971667	0.965	0.99	0.995	0.966667	0.963333	0.968333	0.98	0.99	0.971667	0.955	0.956667	0.985	0.995
	File5	k=1					k=2					k=3					k=4					k=5
		0.5	0.4	0.3	0.2	0.1	0.5	0.4	0.3	0.2	0.1	0.5	0.4	0.3	0.2	0.1	0.5	0.4	0.3	0.2	0.1	0.5	0.4	0.3	0.2	0.1
	50-50	0.893871	0.918387	0.907742	0.935484	0.949032	0.895484	0.903871	0.909032	0.921613	0.954194	0.882581	0.896129	0.905484	0.944194	0.941613	0.899677	0.91	0.899032	0.945161	0.953226	0.893871	0.899355	0.905161	0.92871	0.947419
	60-40	0.914343	0.914343	0.934545	0.954343	0.961212	0.920808	0.922828	0.923636	0.961616	0.956364	0.918788	0.926869	0.928485	0.942222	0.957576	0.919192	0.920404	0.926869	0.943838	0.958788	0.907879	0.926869	0.923232	0.957576	0.953939
	70-30	0.936216	0.946486	0.950811	0.959459	0.965946	0.938919	0.954595	0.936757	0.976216	0.967568	0.947568	0.942162	0.958378	0.965405	0.97027	0.945405	0.945405	0.943243	0.962703	0.964865	0.943784	0.955676	0.947568	0.965405	0.965405
	80-20	0.969796	0.96	0.961633	0.977143	0.985306	0.951837	0.96898	0.971429	0.977959	0.976327	0.964898	0.974694	0.973061	0.980408	0.977959	0.948571	0.964082	0.963265	0.982857	0.985306	0.964082	0.976327	0.970612	0.983673	0.976327
	90-10	0.981667	0.99	0.983333	0.98	0.986667	0.973333	0.981667	0.986667	0.991667	0.986667	0.976667	0.985	0.99	0.991667	0.993333	0.968333	0.986667	0.975	0.988333	0.985	0.98	0.985	0.985	0.988333	0.988333
	6. KNN P value Reduced Results for Thresholds 50% to 10%
	File1	k=1					k=2					k=3					k=4					k=5
		0.5	0.4	0.3	0.2	0.1	0.5	0.4	0.3	0.2	0.1	0.5	0.4	0.3	0.2	0.1	0.5	0.4	0.3	0.2	0.1	0.5	0.4	0.3	0.2	0.1
	50-50	0.594194	0.602903	0.611613	0.630968	0.858065	0.704194	0.698065	0.700323	0.715484	0.812258	0.752581	0.767419	0.777742	0.787419	0.791613	0.793871	0.795484	0.812903	0.83129	0.819355	0.84129	0.832581	0.835484	0.860968	0.776774
	60-40	0.660606	0.57697	0.652121	0.631111	0.634343	0.716364	0.70101	0.780202	0.723232	0.716364	0.778586	0.813737	0.814545	0.81697	0.737374	0.804848	0.831111	0.874747	0.855354	0.780606	0.88	0.871515	0.882424	0.892525	0.810505
	70-30	0.674595	0.641622	0.672432	0.697297	0.663784	0.783243	0.762162	0.76973	0.781622	0.714054	0.827568	0.836216	0.832432	0.817838	0.744865	0.824324	0.862703	0.879459	0.842703	0.780541	0.879459	0.916216	0.900541	0.871351	0.828649
	80-20	0.581224	0.675102	0.638367	0.617143	0.598367	0.713469	0.764082	0.804082	0.740408	0.727347	0.788571	0.852245	0.868571	0.806531	0.777143	0.875918	0.881633	0.908571	0.861224	0.82449	0.905306	0.922449	0.936327	0.92898	0.84
	90-10	0.631667	0.545	0.62	0.606667	0.63	0.748333	0.786667	0.703333	0.703333	0.756667	0.855	0.803333	0.85	0.843333	0.751667	0.87	0.921667	0.908333	0.906667	0.803333	0.925	0.958333	0.936667	0.94	0.858333
	File2	k=1					k=2					k=3					k=4					k=5
		0.5	0.4	0.3	0.2	0.1	0.5	0.4	0.3	0.2	0.1	0.5	0.4	0.3	0.2	0.1	0.5	0.4	0.3	0.2	0.1	0.5	0.4	0.3	0.2	0.1
	50-50	0.606129	0.57871	0.599355	0.587097	0.814516	0.685161	0.652581	0.679355	0.658065	0.758387	0.726774	0.714516	0.698387	0.70871	0.72129	0.749677	0.746129	0.742258	0.700968	0.742258	0.801613	0.81129	0.777419	0.733871	0.69129
	60-40	0.646061	0.628687	0.630303	0.582222	0.590707	0.716768	0.739394	0.708283	0.660202	0.633939	0.77697	0.761212	0.750303	0.692121	0.662626	0.806061	0.768889	0.768889	0.76202	0.67596	0.825455	0.785859	0.754747	0.723232	0.660606
	70-30	0.701622	0.649189	0.662703	0.549189	0.568649	0.775676	0.707027	0.758919	0.596757	0.605946	0.797838	0.768649	0.748649	0.701622	0.634595	0.819459	0.784324	0.784865	0.751351	0.656216	0.867568	0.822703	0.791892	0.775135	0.682703
	80-20	0.631837	0.573061	0.688163	0.567347	0.6	0.786122	0.68898	0.72898	0.656327	0.658776	0.830204	0.727347	0.773878	0.707755	0.697959	0.856327	0.807347	0.827755	0.762449	0.690612	0.868571	0.85551	0.842449	0.831837	0.657959
	90-10	0.655	0.591667	0.675	0.678333	0.568333	0.781667	0.761667	0.791667	0.716667	0.708333	0.815	0.836667	0.776667	0.803333	0.67	0.868333	0.853333	0.841667	0.79	0.725	0.901667	0.89	0.87	0.866667	0.665
	File3	k=1					k=2					k=3					k=4					k=5
		0.5	0.4	0.3	0.2	0.1	0.5	0.4	0.3	0.2	0.1	0.5	0.4	0.3	0.2	0.1	0.5	0.4	0.3	0.2	0.1	0.5	0.4	0.3	0.2	0.1
	50-50	0.612258	0.579032	0.620968	0.597097	0.789355	0.668065	0.665484	0.655806	0.656129	0.707419	0.740645	0.726774	0.719677	0.719032	0.762258	0.778065	0.790968	0.785161	0.740968	0.676452	0.818065	0.836774	0.801613	0.794194	x
	60-40	0.685657	0.669091	0.634747	0.63798	0.673939	0.681212	0.69899	0.709091	0.677172	0.658586	0.730909	0.750303	0.746263	0.73899	0.712727	0.822626	0.769697	0.810101	0.772525	0.732525	0.841616	0.84202	0.860606	0.805657	0.776566
	70-30	0.662703	0.640541	0.643243	0.601622	0.645946	0.668108	0.662703	0.665405	0.677297	0.665946	0.770811	0.777838	0.737838	0.757297	0.699459	0.821622	0.841081	0.828649	0.805405	0.753514	0.860541	0.872432	0.876216	0.839459	0.78973
	80-20	0.64898	0.638367	0.701224	0.625306	0.706939	0.688163	0.667755	0.706939	0.689796	0.674286	0.757551	0.756735	0.754286	0.724082	0.759184	0.845714	0.848163	0.857959	0.786939	0.772245	0.914286	0.875102	0.908571	0.865306	0.804898
	90-10	0.576667	0.606667	0.71	0.58	0.558333	0.703333	0.7	0.723333	0.611667	0.67	0.763333	0.831667	0.776667	0.73	0.696667	0.921667	0.861667	0.87	0.823333	0.775	0.936667	0.893333	0.933333	0.86	0.878333
	File4	k=1					k=2					k=3					k=4					k=5
		0.5	0.4	0.3	0.2	0.1	0.5	0.4	0.3	0.2	0.1	0.5	0.4	0.3	0.2	0.1	0.5	0.4	0.3	0.2	0.1	0.5	0.4	0.3	0.2	0.1
	50-50	0.551613	0.623226	0.627419	0.576129	0.841613	0.587742	0.654516	0.655484	0.624194	0.702903	0.645806	0.675806	0.685484	0.695484	0.801935	0.732581	0.685484	0.727742	0.719677	0.684839	0.704516	0.780968	0.754194	0.709677	0.732903
	60-40	0.589091	0.620202	0.564444	0.568081	0.610505	0.644848	0.664646	0.669899	0.60202	0.646465	0.687273	0.720808	0.732121	0.66101	0.70101	0.71798	0.732121	0.712727	0.717172	0.725657	0.763636	0.732525	0.755152	0.729293	0.77697
	70-30	0.518378	0.586486	0.598919	0.615676	0.598378	0.539459	0.622162	0.638378	0.660541	0.661081	0.601622	0.69027	0.716757	0.703784	0.747027	0.708649	0.716757	0.752432	0.710811	0.791351	0.768108	0.76973	0.794595	0.752973	0.811351
	80-20	0.524082	0.556735	0.642449	0.550204	0.609796	0.561633	0.64	0.715102	0.633469	0.705306	0.62449	0.693061	0.718367	0.696327	0.781224	0.697959	0.718367	0.800816	0.728163	0.817143	0.773061	0.75102	0.760816	0.785306	0.839184
	90-10	0.581667	0.58	0.598333	0.591667	0.573333	0.636667	0.623333	0.676667	0.645	0.676667	0.71	0.723333	0.745	0.688333	0.778333	0.756667	0.745	0.738333	0.748333	0.788333	0.763333	0.766667	0.81	0.778333	0.866667
	File5	k=1					k=2					k=3					k=4					k=5
		0.5	0.4	0.3	0.2	0.1	0.5	0.4	0.3	0.2	0.1	0.5	0.4	0.3	0.2	0.1	0.5	0.4	0.3	0.2	0.1	0.5	0.4	0.3	0.2	0.1
	50-50	0.594839	0.629677	0.634839	0.636774	0.795161	0.635484	0.667097	0.702903	0.67	0.724194	0.693226	0.73129	0.741935	0.725484	0.766129	0.754194	0.799677	0.772258	0.755484	0.724839	0.812258	0.830968	0.794516	0.800323	0.778065
	60-40	0.618182	0.624242	0.719192	0.646465	0.615354	0.673939	0.682828	0.73697	0.71596	0.681616	0.738586	0.719596	0.74303	0.749091	0.699798	0.769697	0.753535	0.816566	0.790707	0.749495	0.832727	0.849293	0.832323	0.86101	0.800808
	70-30	0.603784	0.607568	0.591892	0.669189	0.646486	0.684865	0.690811	0.724324	0.727027	0.662162	0.744865	0.713514	0.797297	0.761622	0.716216	0.81027	0.801622	0.827568	0.811351	0.774054	0.84	0.863243	0.856757	0.837838	0.810811
	80-20	0.662857	0.67102	0.739592	0.653061	0.719184	0.715102	0.66449	0.747755	0.72	0.739592	0.73551	0.674286	0.766531	0.779592	0.80898	0.749388	0.805714	0.83102	0.816327	0.804082	0.851429	0.859592	0.890612	0.88	0.846531
	90-10	0.666667	0.563333	0.796667	0.645	0.681667	0.693333	0.626667	0.791667	0.778333	0.741667	0.71	0.648333	0.773333	0.798333	0.765	0.756667	0.74	0.863333	0.848333	0.818333	0.87	0.886667	0.891667	0.923333	0.871667

## Sheet: SVM-Motif
General Information
		File 1 - Test v/s Background 1				K=1 - Linear Kernel
		File 2 - Test v/s Background 2				K=2 - Quadratic
		File 3 - Test v/s Background 3				K=3 - Polynomial Kernel
		File 4 - Test v/s Background 4				K=4 - RBF (Radial basis Function) Kernel
		File 5 - Test v/s Background 5				K=5 - MLP (Multi Layer Perceptron) Kernel
	1. SVM Variance Reduced Results for Thresholds 50% to 10%
	File1	k=1					k=2					k=3					k=4					k=5
		0.5	0.4	0.3	0.2	0.1	0.5	0.4	0.3	0.2	0.1	0.5	0.4	0.3	0.2	0.1	0.5	0.4	0.3	0.2	0.1	0.5	0.4	0.3	0.2	0.1
	50-50	0.812903	0.83129	0.848065	0.896129	0.994194	0.741613	0.742903	0.741613	0.739355	0.79129	0.508387	0.502258	0.588387	0.72871	0.794516	0.74	0.743871	0.741613	0.735484	0.744194	0.52871	0.530323	0.574516	0.610968	0.683226
	60-40	0.85697	0.869091	0.888081	0.938586	0.999192	0.800404	0.784646	0.802828	0.787071	0.835556	0.512323	0.49697	0.62303	0.773737	0.842828	0.78303	0.785859	0.803232	0.785051	0.786263	0.528485	0.545051	0.571717	0.605657	0.684444
	70-30	0.904865	0.921622	0.923784	0.96973	0.999459	0.84973	0.834054	0.860541	0.844324	0.878378	0.507568	0.492973	0.635676	0.84	0.895135	0.842162	0.845405	0.847027	0.845405	0.847568	0.527568	0.513514	0.542162	0.602703	0.680541
	80-20	0.932245	0.94449	0.958367	0.987755	1	0.886531	0.889796	0.902041	0.896327	0.908571	0.501224	0.506939	0.621224	0.870204	0.933061	0.887347	0.889796	0.893061	0.883265	0.890612	0.501224	0.537959	0.542857	0.59102	0.687347
	90-10	0.95	0.971667	0.973333	0.995	1	0.95	0.941667	0.958333	0.958333	0.961667	0.501667	0.503333	0.691667	0.913333	0.946667	0.955	0.943333	0.951667	0.945	0.943333	0.516667	0.498333	0.535	0.62	0.681667
	File2	k=1					k=2					k=3					k=4					k=5
		0.5	0.4	0.3	0.2	0.1	0.5	0.4	0.3	0.2	0.1	0.5	0.4	0.3	0.2	0.1	0.5	0.4	0.3	0.2	0.1	0.5	0.4	0.3	0.2	0.1
	50-50	0.892903	0.881935	0.924839	0.946774	1	0.739355	0.713871	0.737419	0.752258	0.859355	0.495806	0.508065	0.618387	0.739677	0.896774	0.75	0.728387	0.73129	0.730645	0.749032	0.512903	0.530968	0.558387	0.627097	0.736129
	60-40	0.918384	0.966465	0.958384	0.983434	1	0.786667	0.784242	0.786263	0.80404	0.877576	0.505455	0.510303	0.666667	0.787879	0.930505	0.790303	0.789091	0.781818	0.787879	0.797172	0.512727	0.537374	0.567677	0.622222	0.731313
	70-30	0.958919	0.981081	0.978378	0.995135	1	0.846486	0.834054	0.840541	0.856757	0.906486	0.512973	0.512432	0.680541	0.826486	0.959459	0.831351	0.839459	0.837838	0.844324	0.848649	0.514054	0.524865	0.564865	0.628108	0.70973
	80-20	0.991837	0.991837	0.995102	0.999184	1	0.897959	0.896327	0.88	0.908571	0.943673	0.505306	0.50449	0.716735	0.892245	0.970612	0.89551	0.881633	0.891429	0.883265	0.897959	0.494694	0.520816	0.537959	0.614694	0.72
	90-10	0.998333	1	0.998333	0.998333	1	0.953333	0.931667	0.958333	0.948333	0.98	0.501667	0.538333	0.745	0.946667	0.988333	0.933333	0.95	0.931667	0.941667	0.94	0.491667	0.523333	0.508333	0.621667	0.755
	File3	k=1					k=2					k=3					k=4					k=5
		0.5	0.4	0.3	0.2	0.1	0.5	0.4	0.3	0.2	0.1	0.5	0.4	0.3	0.2	0.1	0.5	0.4	0.3	0.2	0.1	0.5	0.4	0.3	0.2	0.1
	50-50	0.824839	0.901935	1	0.536129	0.503548	0.743226	0.748065	0.884516	0.546129	0.509355	0.574516	0.725484	0.942581	0.552581	0.506129	0.734194	0.733871	0.780968	0.539355	0.495484	0.564839	0.627742	0.781613	0.488065	0.506129
	60-40	0.874343	0.949091	0.999596	0.547879	0.488485	0.791515	0.801616	0.917576	0.554343	0.491717	0.574545	0.774949	0.945051	0.563232	0.516768	0.791515	0.787071	0.826263	0.54303	0.509091	0.555152	0.61697	0.783434	0.504646	0.506263
	70-30	0.922703	0.974595	1	0.531892	0.505946	0.849189	0.854054	0.943243	0.556216	0.516216	0.600541	0.839459	0.963784	0.574595	0.500541	0.852432	0.839459	0.880541	0.555135	0.513514	0.552432	0.610811	0.771351	0.503243	0.514054
	80-20	0.954286	0.987755	1	0.553469	0.527347	0.900408	0.893061	0.965714	0.564082	0.491429	0.639184	0.899592	0.977143	0.563265	0.516735	0.870204	0.900408	0.915102	0.566531	0.497959	0.517551	0.598367	0.818776	0.479184	0.523265
	90-10	0.981667	0.991667	1	0.556667	0.52	0.955	0.953333	0.99	0.608333	0.5	0.658333	0.93	0.996667	0.591667	0.483333	0.945	0.948333	0.968333	0.54	0.505	0.543333	0.615	0.76	0.485	0.505
	File4	k=1					k=2					k=3					k=4					k=5
		0.5	0.4	0.3	0.2	0.1	0.5	0.4	0.3	0.2	0.1	0.5	0.4	0.3	0.2	0.1	0.5	0.4	0.3	0.2	0.1	0.5	0.4	0.3	0.2	0.1
	50-50	0.805161	0.829032	0.85	0.903871	0.999677	0.724516	0.741935	0.736452	0.743871	0.823871	0.493871	0.493871	0.609677	0.742581	0.868065	0.733548	0.737742	0.74	0.740323	0.739032	0.489677	0.520645	0.550645	0.616452	0.710645
	60-40	0.83596	0.866667	0.879596	0.929697	1	0.786667	0.787879	0.773737	0.786667	0.870707	0.491717	0.490101	0.620202	0.783434	0.900606	0.792323	0.795556	0.787071	0.790303	0.787879	0.481616	0.490909	0.557172	0.6	0.704646
	70-30	0.893514	0.901081	0.931892	0.97027	1	0.838919	0.840541	0.828649	0.848649	0.897297	0.481622	0.492973	0.647027	0.844865	0.937838	0.835135	0.832432	0.840541	0.847568	0.847027	0.464324	0.48	0.527568	0.610811	0.689189
	80-20	0.918367	0.934694	0.96	0.986122	1	0.902857	0.884082	0.882449	0.900408	0.931429	0.481633	0.524898	0.691429	0.884082	0.959184	0.89551	0.899592	0.885714	0.896327	0.892245	0.458776	0.486531	0.558367	0.609796	0.68898
	90-10	0.956667	0.971667	0.988333	0.99	1	0.963333	0.948333	0.918333	0.953333	0.96	0.5	0.456667	0.708333	0.925	0.98	0.953333	0.936667	0.945	0.946667	0.948333	0.446667	0.506667	0.541667	0.533333	0.691667
	File5	k=1					k=2					k=3					k=4					k=5
		0.5	0.4	0.3	0.2	0.1	0.5	0.4	0.3	0.2	0.1	0.5	0.4	0.3	0.2	0.1	0.5	0.4	0.3	0.2	0.1	0.5	0.4	0.3	0.2	0.1
	50-50	0.789355	0.77871	0.813548	0.815161	0.945484	0.75	0.74	0.737742	0.754516	0.777097	0.489677	0.526452	0.679677	0.729355	0.823871	0.747742	0.74	0.733871	0.742903	0.745161	0.504194	0.511935	0.547419	0.575806	0.654839
	60-40	0.827475	0.838384	0.843232	0.846061	0.974545	0.805657	0.797576	0.808081	0.801616	0.840404	0.500606	0.527677	0.682424	0.786263	0.859394	0.787475	0.80404	0.78303	0.780202	0.789495	0.494949	0.521616	0.536566	0.571717	0.671111
	70-30	0.885405	0.885405	0.883784	0.887568	0.988108	0.849189	0.847027	0.835676	0.856757	0.876757	0.511351	0.543784	0.756216	0.834595	0.918378	0.840541	0.846486	0.846486	0.85027	0.835135	0.491892	0.505405	0.546486	0.575676	0.653514
	80-20	0.906939	0.921633	0.915918	0.917551	0.982857	0.88898	0.907755	0.893061	0.905306	0.914286	0.518367	0.534694	0.752653	0.877551	0.924898	0.872653	0.892245	0.888163	0.889796	0.880816	0.473469	0.487347	0.506939	0.550204	0.649796
	90-10	0.963333	0.966667	0.963333	0.968333	0.99	0.963333	0.956667	0.941667	0.955	0.978333	0.495	0.555	0.808333	0.916667	0.98	0.948333	0.951667	0.943333	0.943333	0.963333	0.47	0.441667	0.536667	0.553333	0.701667
	2. SVM Complete Data Results - 100% Features
	File1	k=1	k=2	k=3	k=4	k=5		File2	k=1	k=2	k=3	k=4	k=5		File3	k=1	k=2	k=3	k=4	k=5
	50-50	0.753226	0.72871	0.482581	0.741935	0.488387		50-50	0.737742	0.732258	0.505806	0.736774	0.488387		50-50	0.747419	0.724516	0.503548	0.73871	0.466129
	60-40	0.797172	0.796364	0.8	0.806465	0.809697		60-40	0.8	0.791919	0.506667	0.77697	0.469495		60-40	0.791111	0.774949	0.507879	0.777374	0.461818
	70-30	0.862703	0.828649	0.516216	0.836757	0.425405		70-30	0.852973	0.842162	0.498919	0.834595	0.482162		70-30	0.856757	0.825405	0.496757	0.848649	0.447568
	80-20	0.91102	0.881633	0.478367	0.891429	0.444082		80-20	0.902857	0.878367	0.508571	0.888163	0.486531		80-20	0.903673	0.866939	0.514286	0.892245	0.42449
	90-10	0.95	0.931667	0.52	0.933333	0.39		90-10	0.938333	0.931667	0.485	0.953333	0.468333		90-10	0.95	0.915	0.485	0.951667	0.405
	File4	k=1	k=2	k=3	k=4	k=5		File5	k=1	k=2	k=3	k=4	k=5
	50-50	0.727097	0.733548	0.494839	0.740645	0.454839		50-50	0.747419	0.743871	0.497742	0.748387	0.45129
	60-40	0.78303	0.792323	0.490505	0.8	0.422222		60-40	0.791111	0.791111	0.497778	0.786263	0.44202
	70-30	0.834054	0.834595	0.521622	0.848649	0.434595		70-30	0.846486	0.832973	0.497297	0.850811	0.423784
	80-20	0.894694	0.889796	0.505306	0.897143	0.420408		80-20	0.920816	0.877551	0.515918	0.884898	0.443265
	90-10	0.963333	0.948333	0.511667	0.94	0.36		90-10	0.953333	0.915	0.553333	0.95	0.385
	3. SVM PCA Reduced Results for Thresholds 50% to 10%
	File1	k=1					k=2					k=3					k=4					k=5
		0.5	0.4	0.3	0.2	0.1	0.5	0.4	0.3	0.2	0.1	0.5	0.4	0.3	0.2	0.1	0.5	0.4	0.3	0.2	0.1	0.5	0.4	0.3	0.2	0.1
	50-50	0.780645	0.782258	0.780968	0.751613	0.759677	0.821613	0.800968	0.797742	0.762258	0.736129	0.541613	0.569032	0.629032	0.717419	0.746774	0.733871	0.745161	0.742581	0.734516	0.741613	0.492258	0.511935	0.516774	0.506129	0.456774
	60-40	0.823838	0.815354	0.818586	0.812929	0.806061	0.856566	0.847677	0.829899	0.838384	0.795556	0.549899	0.602424	0.668283	0.768081	0.776162	0.787071	0.781414	0.780202	0.78303	0.803232	0.478788	0.488889	0.497374	0.480808	0.455758
	70-30	0.861081	0.854054	0.849189	0.864324	0.851892	0.894595	0.89027	0.879459	0.863784	0.84973	0.56973	0.62973	0.696216	0.824324	0.856216	0.841081	0.84	0.847568	0.847027	0.847027	0.438378	0.467027	0.454595	0.475676	0.433514
	80-20	0.919184	0.892245	0.899592	0.89551	0.842449	0.923265	0.918367	0.923265	0.910204	0.902857	0.580408	0.633469	0.69551	0.839184	0.889796	0.900408	0.89551	0.88898	0.884898	0.893061	0.41551	0.418776	0.437551	0.486531	0.426939
	90-10	0.956667	0.955	0.961667	0.958333	0.873333	0.966667	0.98	0.966667	0.961667	0.946667	0.556667	0.641667	0.743333	0.913333	0.958333	0.956667	0.94	0.945	0.945	0.951667	0.408333	0.351667	0.39	0.513333	0.408333
	File2	k=1					k=2					k=3					k=4					k=5
		0.5	0.4	0.3	0.2	0.1	0.5	0.4	0.3	0.2	0.1	0.5	0.4	0.3	0.2	0.1	0.5	0.4	0.3	0.2	0.1	0.5	0.4	0.3	0.2	0.1
	50-50	0.742581	0.732581	0.75129	0.76	0.746452	0.732903	0.743226	0.759677	0.731935	0.757097	0.756129	0.73129	0.762258	0.739355	0.746452	0.734516	0.740968	0.73	0.730645	0.733548	0.48	0.460645	0.48129	0.543226	0.423548
	60-40	0.77	0.794747	0.789899	0.84	0.772121	0.799192	0.785051	0.8	0.803636	0.809293	0.8	0.800404	0.802828	0.794747	0.789899	0.76	0.781818	o.77	0.776566	0.797576	0.5	0.447677	0.479596	0.548283	0.44404
	70-30	0.837297	0.84	0.857838	0.858919	0.787027	0.848108	0.844324	0.86	0.836216	0.851351	0.845946	0.856757	0.84	0.841081	0.84	0.828649	0.845405	0.841081	0.835676	0.841622	0.52	0.448649	0.45	0.469189	0.423243
	80-20	0.86	0.893061	0.892245	0.898776	0.797551	0.927347	0.91	0.897143	0.890612	0.900408	0.88	0.91	0.901224	0.91	0.898776	0.89	0.885714	0.86	0.876735	0.880816	0.54973	0.438367	0.441633	0.434286	0.392653
	90-10	0.93	0.941667	0.95	0.955	0.835	0.966667	0.951667	0.938333	0.94	0.953333	0.92	0.961667	0.941667	0.95	0.955	0.943333	0.93	0.943333	0.943333	0.946667	0.54	0.415	0.433333	0.48	0.425
	File3	k=1					k=2					k=3					k=4					k=5
		0.5	0.4	0.3	0.2	0.1	0.5	0.4	0.3	0.2	0.1	0.5	0.4	0.3	0.2	0.1	0.5	0.4	0.3	0.2	0.1	0.5	0.4	0.3	0.2	0.1
	50-50	0.775806	0.764839	0.733226	0.571613	0.519032	0.800968	0.776452	0.748065	0.655806	0.515806	0.59129	0.700645	0.747097	0.73871	0.518065	0.734516	0.726452	0.737419	0.659032	0.51129	0.474194	0.505484	0.456452	0.479677	0.512258
	60-40	0.811717	0.805657	0.772121	0.57697	0.509495	0.84202	0.827879	0.79596	0.681616	0.510303	0.634343	0.744242	0.784242	0.769697	0.533737	0.770909	0.787071	0.793535	0.684848	0.51798	0.467475	0.519596	0.433535	0.487273	0.495354
	70-30	0.852973	0.867027	0.797297	0.558378	0.505405	0.902162	0.874595	0.845405	0.691351	0.523243	0.655676	0.772973	0.826486	0.809189	0.518919	0.844324	0.845405	0.848108	0.708108	0.52	0.423784	0.471892	0.425405	0.481081	0.514054
	80-20	0.909388	0.896327	0.789388	0.578776	0.519184	0.927347	0.906122	0.893061	0.703673	0.501224	0.667755	0.813061	0.897143	0.835918	0.516735	0.900408	0.893061	0.896327	0.745306	0.520816	0.426122	0.488163	0.389388	0.491429	0.498776
	90-10	0.95	0.956667	0.798333	0.613333	0.53	0.966667	0.951667	0.941667	0.736667	0.483333	0.72	0.836667	0.958333	0.88	0.483333	0.905	0.948333	0.948333	0.753333	0.545	0.36	0.505	0.38	0.491667	0.503333
	File4	k=1					k=2					k=3					k=4					k=5
		0.5	0.4	0.3	0.2	0.1	0.5	0.4	0.3	0.2	0.1	0.5	0.4	0.3	0.2	0.1	0.5	0.4	0.3	0.2	0.1	0.5	0.4	0.3	0.2	0.1
	50-50	0.790323	0.777419	0.779677	0.761935	0.752258	0.822258	0.808387	0.790323	0.769355	0.756774	0.566129	0.588065	0.627419	0.730968	0.739355	0.725161	0.740645	0.730645	0.731935	0.726129	0.496129	0.509032	0.5	0.512903	0.452903
	60-40	0.82303	0.825455	0.822626	0.830303	0.78101	0.840404	0.850101	0.829091	0.812121	0.793939	0.585859	0.604848	0.65899	0.792323	0.808081	0.782626	0.791919	0.791515	0.801212	0.797172	0.490909	0.489293	0.494949	0.530909	0.420202
	70-30	0.861622	0.86	0.873514	0.868649	0.812973	0.889189	0.885946	0.858378	0.873514	0.827568	0.595135	0.633514	0.686486	0.825946	0.835135	0.832432	0.841081	0.843784	0.836757	0.846486	0.45027	0.485405	0.498919	0.514595	0.406486
	80-20	0.915102	0.913469	0.916735	0.905306	0.820408	0.931429	0.936327	0.916735	0.908571	0.891429	0.605714	0.654694	0.703673	0.873469	0.915102	0.894694	0.88	0.886531	0.881633	0.890612	0.445714	0.457143	0.454694	0.524898	0.41551
	90-10	0.951667	0.965	0.956667	0.958333	0.815	0.958333	0.97	0.955	0.958333	0.945	0.64	0.64	0.723333	0.925	0.948333	0.953333	0.946667	0.943333	0.945	0.94	0.42	0.378333	0.421667	0.583333	0.381667
	File5	k=1					k=2					k=3					k=4					k=5
		0.5	0.4	0.3	0.2	0.1	0.5	0.4	0.3	0.2	0.1	0.5	0.4	0.3	0.2	0.1	0.5	0.4	0.3	0.2	0.1	0.5	0.4	0.3	0.2	0.1
	50-50	0.76	0.764839	0.759355	0.767742	0.74	0.807742	0.786774	0.797419	0.770968	0.767419	0.566774	0.589032	0.623871	0.741613	0.758387	0.738065	0.736129	0.742258	0.739677	0.735806	0.497742	0.510323	0.497419	0.565806	0.446774
	60-40	0.806869	0.810909	0.807677	0.830303	0.769697	0.843636	0.849697	0.834747	0.797172	0.814141	0.567677	0.609293	0.660606	0.786667	0.800808	0.803636	0.790303	0.783838	0.795556	0.793939	0.485657	0.474747	0.457778	0.560808	0.432323
	70-30	0.86973	0.844324	0.843784	0.876757	0.794595	0.88	0.870811	0.885405	0.854595	0.872973	0.588108	0.611351	0.685405	0.848108	0.856216	0.846486	0.851351	0.835676	0.839459	0.840541	0.478919	0.467027	0.463784	0.593514	0.415676
	80-20	0.914286	0.889796	0.89551	0.914286	0.801633	0.937959	0.917551	0.921633	0.913469	0.902857	0.587755	0.644082	0.706939	0.886531	0.897143	0.886531	0.884898	0.877551	0.888163	0.887347	0.47102	0.474286	0.446531	0.631837	0.388571
	90-10	0.956667	0.953333	0.943333	0.965	0.815	0.97	0.968333	0.943333	0.961667	0.953333	0.655	0.628333	0.738333	0.945	0.955	0.958333	0.938333	0.945	0.938333	0.955	0.456667	0.458333	0.423333	0.675	0.356667
	4. SVM SVD Reduced Results for Thresholds 50% to 10%
	File1	k=1					k=2					k=3					k=4					k=5
		0.5	0.4	0.3	0.2	0.1	0.5	0.4	0.3	0.2	0.1	0.5	0.4	0.3	0.2	0.1	0.5	0.4	0.3	0.2	0.1	0.5	0.4	0.3	0.2	0.1
	50-50	0.76	0.756452	0.754194	0.752581	0.756452	0.740323	0.745161	0.742258	0.744516	0.736129	0.730645	0.749677	0.740968	0.741613	0.743871	0.733871	0.745161	0.740645	0.735484	0.741613	0.532581	0.474194	0.45871	0.483226	0.456129
	60-40	0.808889	0.797172	0.795152	0.790303	0.806061	0.797172	0.798788	0.787879	0.800404	0.795152	0.792323	0.792323	0.791919	0.803232	0.774141	0.787071	0.780202	0.780606	0.785051	0.803232	0.550303	0.476364	0.459798	0.47798	0.454141
	70-30	0.871892	0.851892	0.851892	0.852432	0.86	0.833514	0.84973	0.845946	0.850811	0.844324	0.842703	0.847568	0.841622	0.845405	0.846486	0.838919	0.845405	0.844324	0.845405	0.847027	0.598919	0.475135	0.444324	0.476757	0.441622
	80-20	0.907755	0.90449	0.88	0.884082	0.872653	0.88898	0.902041	0.910204	0.877551	0.905306	0.903673	0.891429	0.898776	0.906122	0.89551	0.900408	0.897143	0.887347	0.883265	0.893061	0.672653	0.468571	0.41551	0.409796	0.413878
	90-10	0.96	0.948333	0.963333	0.938333	0.895	0.943333	0.946667	0.946667	0.958333	0.948333	0.943333	0.948333	0.945	0.948333	0.955	0.951667	0.945	0.945	0.945	0.951667	0.895	0.463333	0.405	0.401667	0.371667
	File2	k=1					k=2					k=3					k=4					k=5
		0.5	0.4	0.3	0.2	0.1	0.5	0.4	0.3	0.2	0.1	0.5	0.4	0.3	0.2	0.1	0.5	0.4	0.3	0.2	0.1	0.5	0.4	0.3	0.2	0.1
	50-50	0.742581	0.732581	0.75129	0.766452	0.755806	0.732903	0.743226	0.759677	0.745484	0.751935	0.756129	0.73129	0.762258	0.738387	0.740645	0.734516	0.740968	0.73	0.738065	0.734516	0.50871	0.460645	0.48129	0.462903	0.451613
	60-40	0.786667	0.794747	0.789899	0.809293	0.804444	0.799192	0.785051	0.8	0.781414	0.794747	0.8	0.800404	0.802828	0.795152	0.792727	0.776162	0.781818	0.793535	0.792323	0.77697	0.528485	0.447677	0.479596	0.471919	0.451717
	70-30	0.837297	0.830811	0.857838	0.858919	0.84	0.848108	0.844324	0.845946	0.836216	0.855676	0.845946	0.856757	0.84	0.841081	0.831351	0.828649	0.845405	0.841081	0.835676	0.824865	0.54973	0.448649	0.443784	0.469189	0.416216
	80-20	0.885714	0.893061	0.892245	0.898776	0.86449	0.927347	0.902857	0.897143	0.890612	0.89551	0.856757	0.892245	0.901224	0.898776	0.900408	0.876735	0.885714	0.883265	0.876735	0.885714	0.54973	0.438367	0.441633	0.434286	0.399184
	90-10	0.963333	0.941667	0.963333	0.955	0.881667	0.966667	0.951667	0.938333	0.948333	0.951667	0.892245	0.961667	0.941667	0.95	0.941667	0.943333	0.948333	0.943333	0.943333	0.953333	0.56	0.415	0.433333	0.381667	0.433333
	File3	k=1					k=2					k=3					k=4					k=5
		0.5	0.4	0.3	0.2	0.1	0.5	0.4	0.3	0.2	0.1	0.5	0.4	0.3	0.2	0.1	0.5	0.4	0.3	0.2	0.1	0.5	0.4	0.3	0.2	0.1
	50-50	0.755161	0.748387	0.725806	0.725806	0.703226	0.749032	0.748065	0.733871	0.740323	0.752581	0.738065	0.750645	0.745806	0.739355	0.735806	0.733226	0.743871	0.741935	0.734194	0.737097	0.554839	0.439032	0.434194	0.459677	0.436129
	60-40	0.82101	0.793939	0.779798	0.769697	0.72	0.797576	0.808485	0.782626	0.796364	0.814545	0.794343	0.792323	0.789495	0.794747	0.793535	0.787071	0.781414	0.780202	0.78303	0.803636	0.540202	0.44	0.438788	0.441212	0.422222
	70-30	0.880541	0.829189	0.829189	0.8	0.729189	0.838378	0.842703	0.839459	0.855135	0.842162	0.84	0.857297	0.84	0.83027	0.844324	0.845405	0.848108	0.847027	0.847027	0.845946	0.562162	0.407027	0.421622	0.417838	0.409189
	80-20	0.908571	0.891429	0.889796	0.812245	0.737143	0.886531	0.898776	0.903673	0.897143	0.892245	0.90449	0.891429	0.906939	0.911837	0.900408	0.900408	0.89551	0.88898	0.884898	0.886531	0.627755	0.394286	0.398367	0.388571	0.386939
	90-10	0.958333	0.946667	0.935	0.813333	0.721667	0.943333	0.948333	0.951667	0.958333	0.951667	0.948333	0.955	0.95	0.953333	0.941667	0.951667	0.941667	0.948333	0.945	0.955	0.786667	0.365	0.416667	0.416667	0.376667
	File4	k=1					k=2					k=3					k=4					k=5
		0.5	0.4	0.3	0.2	0.1	0.5	0.4	0.3	0.2	0.1	0.5	0.4	0.3	0.2	0.1	0.5	0.4	0.3	0.2	0.1	0.5	0.4	0.3	0.2	0.1
	50-50	0.775161	0.741935	0.747097	0.750645	0.744516	0.737742	0.73871	0.734516	0.744516	0.732581	0.729355	0.756452	0.747097	0.747419	0.75	0.735161	0.75	0.737742	0.733226	0.743548	0.563548	0.466129	0.447419	0.449355	0.453226
	60-40	0.834747	0.805657	0.793131	0.806061	0.803232	0.813333	0.8	0.796768	0.794747	0.787475	0.796768	0.793131	0.804848	0.787879	0.8	0.787475	0.796364	0.795556	0.779798	0.784646	0.568081	0.450909	0.444444	0.439596	0.427879
	70-30	0.867568	0.848649	0.848649	0.84973	0.84973	0.842162	0.832432	0.845946	0.848649	0.827568	0.845405	0.849189	0.856216	0.852432	0.869189	0.831351	0.82973	0.838919	0.834054	0.842162	0.569189	0.444865	0.421081	0.424865	0.414054
	80-20	0.902041	0.902041	0.906939	0.888163	0.869388	0.902857	0.898776	0.889796	0.889796	0.897143	0.883265	0.892245	0.91102	0.902857	0.906122	0.88898	0.896327	0.89551	0.890612	0.881633	0.679184	0.416327	0.413878	0.395918	0.418776
	90-10	0.958333	0.943333	0.953333	0.923333	0.898333	0.953333	0.945	0.953333	0.945	0.946667	0.945	0.95	0.943333	0.961667	0.963333	0.941667	0.941667	0.931667	0.945	0.941667	0.84	0.443333	0.376667	0.348333	0.38
	File5	k=1					k=2					k=3					k=4					k=5
		0.5	0.4	0.3	0.2	0.1	0.5	0.4	0.3	0.2	0.1	0.5	0.4	0.3	0.2	0.1	0.5	0.4	0.3	0.2	0.1	0.5	0.4	0.3	0.2	0.1
	50-50	0.771613	0.752581	0.756452	0.753226	0.755806	0.746452	0.750645	0.75129	0.737742	0.764516	0.737419	0.728387	0.746774	0.73871	0.753226	0.744516	0.739032	0.738387	0.742258	0.735806	0.558387	0.483548	0.44129	0.450645	0.433548
	60-40	0.82101	0.806465	0.812525	0.798788	0.814949	0.796364	0.780606	0.810505	0.795556	0.810101	0.792323	0.791111	0.791111	0.786263	0.794343	0.785455	0.785859	0.770101	0.793131	0.794747	0.57899	0.45697	0.428687	0.440808	0.407273
	70-30	0.86973	0.855676	0.853514	0.868649	0.852973	0.834054	0.847568	0.845946	0.825405	0.843784	0.835135	0.843784	0.85027	0.847027	0.861622	0.832432	0.848649	0.835676	0.845405	0.833514	0.583243	0.451892	0.423243	0.402703	0.401622
	80-20	0.930612	0.901224	0.891429	0.889796	0.871837	0.882449	0.902041	0.906939	0.907755	0.902857	0.89551	0.910204	0.911837	0.908571	0.899592	0.897959	0.897959	0.884082	0.885714	0.894694	0.686531	0.44	0.401633	0.385306	0.397551
	90-10	0.953333	0.951667	0.941667	0.945	0.875	0.953333	0.951667	0.961667	0.945	0.963333	0.95	0.933333	0.946667	0.946667	0.953333	0.943333	0.928333	0.951667	0.953333	0.938333	0.831667	0.413333	0.401667	0.395	0.361667
	5. SVM MRMR Reduced Results for Thresholds 50% to 10%
	File1	k=1					k=2					k=3					k=4					k=5
		0.5	0.4	0.3	0.2	0.1	0.5	0.4	0.3	0.2	0.1	0.5	0.4	0.3	0.2	0.1	0.5	0.4	0.3	0.2	0.1	0.5	0.4	0.3	0.2	0.1
	50-50	0.985051	0.984264	0.989182	0.984068	0.998426	0.867034	0.870378	0.888867	0.880409	0.932337	0.505507	0.50059	0.50059	0.692762	0.920338	0.743509	0.743116	0.735445	0.742919	0.748623	0.778521	0.763179	0.795437	0.806452	0.793076
	60-40	0.99187	0.990638	0.992609	0.98916	0.999261	0.900468	0.913279	0.932003	0.921163	0.951466	0.497413	0.497413	0.514166	0.72407	0.959103	0.789111	0.788372	0.776546	0.785169	0.793545	0.785661	0.813008	0.813501	0.807588	0.799212
	70-30	0.995715	0.993408	0.996704	0.997034	1	0.94265	0.95056	0.965063	0.952208	0.976928	0.501978	0.495715	0.513514	0.753461	0.967699	0.835201	0.845748	0.845748	0.846407	0.848385	0.776203	0.778181	0.809492	0.795979	0.78675
	80-20	0.996516	0.997511	0.998507	0.998009	1	0.980587	0.979094	0.982578	0.973121	0.977601	0.510702	0.489298	0.515182	0.770533	0.972125	0.883026	0.870085	0.896466	0.88452	0.893479	0.796416	0.777501	0.807367	0.785465	0.777501
	90-10	0.997967	0.998984	1	0.998984	1	0.986789	0.990854	0.989837	0.985772	0.979675	0.481707	0.484756	0.523374	0.793699	0.993902	0.933943	0.943089	0.935976	0.948171	0.948171	0.763211	0.800813	0.792683	0.800813	0.770325
	File2	k=1					k=2					k=3					k=4					k=5
		0.5	0.4	0.3	0.2	0.1	0.5	0.4	0.3	0.2	0.1	0.5	0.4	0.3	0.2	0.1	0.5	0.4	0.3	0.2	0.1	0.5	0.4	0.3	0.2	0.1
	50-50	0.989378	0.987411	0.988002	0.988788	0.998623	0.848151	0.845594	0.878049	0.906766	0.921322	0.506098	0.492919	0.537766	0.752754	0.877262	0.740755	0.742722	0.738198	0.740165	0.74705	0.754721	0.750393	0.772227	0.77439	0.796814
	60-40	0.992116	0.99458	0.993594	0.992855	1	0.891353	0.918699	0.926829	0.937669	0.942843	0.501601	0.517615	0.538556	0.820399	0.91254	0.783691	0.791082	0.777531	0.783691	0.78985	0.7593	0.775314	0.788372	0.78172	0.802168
	70-30	0.998352	0.995715	0.997363	0.998352	1	0.926829	0.949242	0.954515	0.955504	0.970666	0.508899	0.513184	0.570204	0.831905	0.94298	0.831575	0.843441	0.832564	0.839156	0.850363	0.764997	0.779499	0.765326	0.793342	0.794001
	80-20	0.999004	0.999502	0.998507	0.999004	1	0.965655	0.972623	0.982578	0.978099	0.977601	0.524141	0.5112	0.563464	0.857641	0.964161	0.897461	0.902937	0.886013	0.887008	0.900448	0.769039	0.771528	0.789447	0.786959	0.782479
	90-10	0.998984	1	1	1	1	0.978659	0.987805	0.987805	0.987805	0.982724	0.494919	0.523374	0.593496	0.888211	0.969512	0.947154	0.950203	0.947154	0.947154	0.955285	0.781504	0.769309	0.757114	0.787602	0.739837
	File3	k=1					k=2					k=3					k=4					k=5
		0.5	0.4	0.3	0.2	0.1	0.5	0.4	0.3	0.2	0.1	0.5	0.4	0.3	0.2	0.1	0.5	0.4	0.3	0.2	0.1	0.5	0.4	0.3	0.2	0.1
	50-50	0.989575	0.991739	0.999607	1	1	0.884343	0.897128	0.912864	0.924272	0.988985	0.508851	0.719315	0.930763	0.990362	0.997443	0.739772	0.741149	0.736035	0.957514	0.989378	0.803698	0.824548	0.854249	0.960268	0.989575
	60-40	0.991624	0.996058	0.999754	1	1	0.922887	0.925597	0.940872	0.922148	0.989406	0.508992	0.772358	0.95393	0.990638	0.999507	0.785415	0.799212	0.798965	0.971422	0.996551	0.81424	0.842326	0.867209	0.948756	0.987435
	70-30	0.995715	0.997034	1	1	1	0.958141	0.955504	0.960119	0.958141	0.986816	0.497034	0.800593	0.976269	0.985827	0.999341	0.826302	0.830916	0.853329	0.984179	0.995056	0.787409	0.836849	0.86025	0.936717	0.985498
	80-20	0.998009	0.998009	1	1	1	0.976605	0.977103	0.977103	0.921852	0.988552	0.513191	0.847685	0.984072	0.984569	1	0.903435	0.893977	0.892982	0.990045	0.990543	0.800896	0.812842	0.847188	0.928323	0.995022
	90-10	1	1	1	1	1	0.981707	0.980691	0.986789	0.904472	0.982724	0.482724	0.861789	0.994919	0.979675	0.996951	0.943089	0.941057	0.944106	0.995935	0.988821	0.806911	0.819106	0.823171	0.950203	0.985772
	File4	k=1					k=2					k=3					k=4					k=5
		0.5	0.4	0.3	0.2	0.1	0.5	0.4	0.3	0.2	0.1	0.5	0.4	0.3	0.2	0.1	0.5	0.4	0.3	0.2	0.1	0.5	0.4	0.3	0.2	0.1
	50-50	0.979032	0.975161	0.976774	0.976774	0.997097	0.837097	0.86871	0.887742	0.894516	0.864839	0.494516	0.499032	0.517742	0.712581	0.858387	0.736774	0.740323	0.736452	0.728065	0.746129	0.74	0.749032	0.789677	0.77871	0.789355
	60-40	0.986667	0.987071	0.986667	0.987475	0.998384	0.892121	0.92404	0.920404	0.911111	0.902626	0.509899	0.499798	0.507475	0.747879	0.877576	0.790303	0.790303	0.781818	0.785859	0.783838	0.729697	0.780202	0.793939	0.790707	0.757576
	70-30	0.991892	0.994054	0.991351	0.992432	0.999459	0.944324	0.952432	0.948108	0.945405	0.933514	0.505405	0.514595	0.515676	0.815135	0.923243	0.838378	0.845946	0.834595	0.827027	0.842703	0.761081	0.763243	0.798378	0.784865	0.772973
	80-20	0.998367	0.995918	0.995918	0.996735	1	0.971429	0.974694	0.977959	0.973878	0.951837	0.509388	0.505306	0.520816	0.807347	0.942041	0.909388	0.89551	0.896327	0.900408	0.897143	0.755102	0.75102	0.76898	0.805714	0.754286
	90-10	1	1	0.996667	0.996667	1	0.988333	0.991667	0.981667	0.991667	0.965	0.505	0.503333	0.533333	0.835	0.975	0.94	0.96	0.94	0.935	0.961667	0.746667	0.75	0.79	0.808333	0.736667
	File5	k=1					k=2					k=3					k=4					k=5
		0.5	0.4	0.3	0.2	0.1	0.5	0.4	0.3	0.2	0.1	0.5	0.4	0.3	0.2	0.1	0.5	0.4	0.3	0.2	0.1	0.5	0.4	0.3	0.2	0.1
	50-50	0.992903	0.993548	0.993548	0.829032	0.999355	0.879032	0.905484	0.903548	0.733871	0.930645	0.493226	0.504839	0.531613	0.769355	0.939677	0.742581	0.720968	0.74	0.733871	0.752258	0.793548	0.822258	0.856452	0.829032	0.870968
	60-40	0.996364	0.99596	0.996364	0.85697	0.999596	0.918788	0.927273	0.947879	0.779394	0.949091	0.507071	0.502626	0.540606	0.789091	0.963232	0.799192	0.794343	0.777778	0.779394	0.802424	0.82101	0.845253	0.841616	0.85697	0.870707
	70-30	0.997838	1	0.997297	0.85027	0.999459	0.941081	0.958919	0.962162	0.826486	0.971351	0.497838	0.492432	0.537297	0.903243	0.971892	0.847027	0.826486	0.83027	0.826486	0.850811	0.804865	0.778378	0.81027	0.85027	0.842162
	80-20	1	1	0.999184	0.859592	1	0.966531	0.969796	0.978776	0.894694	0.972245	0.487347	0.511837	0.571429	0.897959	0.973061	0.894694	0.897959	0.883265	0.894694	0.896327	0.777959	0.827755	0.843265	0.859592	0.84898
	90-10	1	1	1	0.796667	1	0.981667	0.986667	0.98	0.963333	0.971667	0.498333	0.503333	0.583333	0.941667	0.983333	0.94	0.948333	0.938333	0.963333	0.968333	0.791667	0.806667	0.855	0.796667	0.805
	6. SVM P value Reduced Results for Thresholds 50% to 10%
	File1	k=1					k=2					k=3					k=4					k=5
		0.5	0.4	0.3	0.2	0.1	0.5	0.4	0.3	0.2	0.1	0.5	0.4	0.3	0.2	0.1	0.5	0.4	0.3	0.2	0.1	0.5	0.4	0.3	0.2	0.1
	50-50	0.993226	0.990968	0.992581	0.994194	0.979677	0.765484	0.837097	0.854516	0.877419	0.915161	0.498065	0.49129	0.495484	0.507742	0.58871	0.730968	0.731935	0.744516	0.749032	0.740968	0.763548	0.778387	0.799032	0.82	0.806774
	60-40	0.99596	0.997576	0.99798	0.997576	0.989495	0.791111	0.872323	0.92	0.930101	0.947071	0.51798	0.49697	0.495354	0.509091	0.620606	0.782626	0.787071	0.794747	0.789899	0.797576	0.756768	0.801616	0.798788	0.826263	0.808485
	70-30	0.997297	0.998378	0.998919	0.996757	0.994595	0.776757	0.914054	0.96	0.971892	0.964865	0.504865	0.509189	0.506486	0.524865	0.614595	0.829189	0.856216	0.847027	0.848108	0.834054	0.757297	0.796757	0.797838	0.815135	0.819459
	80-20	0.999184	1	1	1	0.998367	0.818776	0.937143	0.977959	0.994286	0.98449	0.502857	0.506122	0.515102	0.491429	0.625306	0.908571	0.882449	0.890612	0.880816	0.905306	0.787755	0.786939	0.791837	0.804898	0.821224
	90-10	1	1	1	1	0.998333	0.846667	0.956667	0.995	0.995	0.996667	0.515	0.48	0.471667	0.461667	0.631667	0.951667	0.948333	0.941667	0.95	0.92	0.723333	0.763333	0.806667	0.758333	0.811667
	File2	k=1					k=2					k=3					k=4					k=5
		0.5	0.4	0.3	0.2	0.1	0.5	0.4	0.3	0.2	0.1	0.5	0.4	0.3	0.2	0.1	0.5	0.4	0.3	0.2	0.1	0.5	0.4	0.3	0.2	0.1
	50-50	0.983226	0.990968	0.987742	0.994194	0.976774	0.765484	0.797742	0.854516	0.849032	0.936129	0.500645	0.497419	0.497419	0.49129	0.598387	0.736129	0.735161	0.738065	0.73129	0.742581	0.778387	0.787419	0.794516	0.76	0.793548
	60-40	0.988283	0.997576	0.993939	0.997576	0.983838	0.791111	0.833131	0.92	0.919192	0.964444	0.50303	0.50101	0.50101	0.49697	0.606465	0.776566	0.781818	0.785859	0.782626	0.79798	0.801616	0.802828	0.78303	0.788283	0.795556
	70-30	0.994595	0.998378	0.996757	0.996757	0.989189	0.776757	0.867027	0.96	0.947027	0.982703	0.498919	0.504324	0.504324	0.509189	0.608108	0.85027	0.831351	0.837297	0.834595	0.830811	0.796757	0.76973	0.765946	0.742162	0.772432
	80-20	0.995918	1	0.998367	1	0.995102	0.818776	0.919184	0.977959	0.960816	0.990204	0.491429	0.507755	0.507755	0.506122	0.623673	0.878367	0.881633	0.888163	0.889796	0.893061	0.786939	0.813061	0.777959	0.755918	0.785306
	90-10	1	1	0.998333	1	0.996667	0.846667	0.931667	0.995	0.993333	0.995	0.53	0.511667	0.511667	0.48	0.641667	0.938333	0.956667	0.938333	0.951667	0.943333	0.763333	0.796667	0.805	0.786667	0.751667
	File3	k=1					k=2					k=3					k=4					k=5
		0.5	0.4	0.3	0.2	0.1	0.5	0.4	0.3	0.2	0.1	0.5	0.4	0.3	0.2	0.1	0.5	0.4	0.3	0.2	0.1	0.5	0.4	0.3	0.2	0.1
	50-50	0.983226	0.985161	0.987742	0.985484	0.976774	0.719355	0.797742	0.823871	0.849032	0.900645	0.500645	0.495161	0.497419	0.49871	0.574194	0.74129	0.737742	0.735161	0.748065	0.73129	0.695484	0.76	0.787419	0.793871	0.794516
	60-40	0.988283	0.991111	0.993939	0.995556	0.983838	0.757576	0.833131	0.898182	0.919192	0.939394	0.50303	0.494949	0.50101	0.512727	0.601616	0.797172	0.793131	0.781818	0.787475	0.782626	0.749495	0.788283	0.802828	0.82303	0.78303
	70-30	0.994595	0.991351	0.996757	0.994054	0.989189	0.781081	0.867027	0.928108	0.947027	0.956757	0.498919	0.497838	0.504324	0.488108	0.638378	0.841081	0.836757	0.831351	0.846486	0.834595	0.737297	0.742162	0.76973	0.819459	0.765946
	80-20	0.995918	0.996735	0.998367	0.997551	0.995102	0.813878	0.919184	0.960816	0.960816	0.980408	0.491429	0.494694	0.507755	0.502857	0.637551	0.882449	0.897143	0.881633	0.892245	0.889796	0.764898	0.755918	0.813061	0.796735	0.777959
	90-10	1	1	0.998333	0.998333	0.996667	0.803333	0.931667	0.971667	0.993333	0.991667	0.53	0.485	0.511667	0.476667	0.66	0.953333	0.95	0.956667	0.948333	0.951667	0.758333	0.786667	0.796667	0.826667	0.805
	File4	k=1					k=2					k=3					k=4					k=5
		0.5	0.4	0.3	0.2	0.1	0.5	0.4	0.3	0.2	0.1	0.5	0.4	0.3	0.2	0.1	0.5	0.4	0.3	0.2	0.1	0.5	0.4	0.3	0.2	0.1
	50-50	0.989032	0.989355	0.994839	0.98871	0.987742	0.716129	0.78129	0.829677	0.890968	0.936129	0.496774	0.507742	0.492903	0.501613	0.598387	0.732903	0.738065	0.739677	0.74129	0.749032	0.771935	0.785484	0.788065	0.774516	0.802258
	60-40	0.993939	0.996768	0.996768	0.994747	0.985859	0.75798	0.860606	0.897778	0.908687	0.964444	0.509091	0.496162	0.512323	0.490909	0.606465	0.792727	0.785859	0.778182	0.792323	0.786263	0.771313	0.766465	0.803636	0.817374	0.776162
	70-30	0.997297	0.998378	0.998378	0.998919	0.992973	0.749189	0.892432	0.922703	0.94	0.982703	0.499459	0.508108	0.503784	0.488649	0.608108	0.852973	0.837297	0.848108	0.842162	0.826486	0.744324	0.786486	0.807027	0.806486	0.799459
	80-20	0.998367	0.999184	0.999184	1	0.996735	0.776327	0.929796	0.955102	0.982041	0.990204	0.485714	0.503673	0.506122	0.497959	0.623673	0.900408	0.888163	0.881633	0.894694	0.883265	0.755918	0.78449	0.791837	0.791837	0.797551
	90-10	1	1	0.998333	0.998333	0.998333	0.788333	0.94	0.973333	0.985	0.995	0.493333	0.498333	0.475	0.48	0.641667	0.948333	0.938333	0.951667	0.938333	0.931667	0.776667	0.776667	0.765	0.813333	0.771667
	File5	k=1					k=2					k=3					k=4					k=5
		0.5	0.4	0.3	0.2	0.1	0.5	0.4	0.3	0.2	0.1	0.5	0.4	0.3	0.2	0.1	0.5	0.4	0.3	0.2	0.1	0.5	0.4	0.3	0.2	0.1
	50-50	0.984194	0.99	0.993226	0.992258	0.982258	0.74871	0.824516	0.844839	0.860645	0.910645	0.500323	0.495484	0.496774	0.496774	0.588387	0.736129	0.739677	0.742581	0.734839	0.743548	0.760645	0.762903	0.792258	0.795161	0.793548
	60-40	0.996768	0.997172	0.996364	0.995556	0.986667	0.763232	0.872727	0.85697	0.943838	0.95798	0.492525	0.484444	0.505859	0.500606	0.589899	0.776566	0.793131	0.79798	0.789899	0.793939	0.757172	0.772929	0.775758	0.771717	0.795556
	70-30	0.996216	0.997838	0.999459	0.996757	0.993514	0.812973	0.896216	0.932973	0.971892	0.98	0.495135	0.487027	0.504324	0.492973	0.603243	0.85027	0.845405	0.830811	0.843784	0.836757	0.745405	0.757297	0.785405	0.799459	0.772432
	80-20	0.999184	1	0.998367	0.999184	0.998367	0.830204	0.924082	0.97551	0.986939	0.989388	0.491429	0.516735	0.487347	0.486531	0.642449	0.878367	0.906939	0.893061	0.885714	0.896327	0.759184	0.777143	0.788571	0.811429	0.785306
	90-10	0.998333	1	1	1	1	0.896667	0.971667	0.986667	0.996667	1	0.468333	0.523333	0.473333	0.516667	0.661667	0.938333	0.938333	0.943333	0.93	0.926667	0.72	0.725	0.743333	0.791667	0.751667

## Sheet: DT-Motif
General Information
		File 1 - Test v/s Background 1
		File 2 - Test v/s Background 2
		File 3 - Test v/s Background 3
		File 4 - Test v/s Background 4
		File 5 - Test v/s Background 5
	1. Decision Trees Variance Reduced Results for Thresholds 50% to 10%								2. Decision Trees Complete Data Results - 100% Features
		File1	0.5	0.4	0.3	0.2	0.1		Ratio	File1	File2	File3	File4	File5
		50-50	1	1	1	1	1		50-50	0.742258	0.746774	0.732258	0.734839	0.729355
		60-40	1	1	1	1	1		60-40	0.778586	0.776162	0.77899	0.782222	0.78303
		70-30	1	1	1	1	1		70-30	0.811892	0.828108	0.83027	0.827568	0.834054
		80-20	1	1	1	1	1		80-20	0.869388	0.882449	0.858776	0.878367	0.868571
		90-10	1	1	1	1	1		90-10	0.945	0.896667	0.931667	0.911667	0.931667
		File2	0.5	0.4	0.3	0.2	0.1		4. Decision Trees SVD Reduced Results for Thresholds 50% to 10%
		50-50	1	1	1	1	1
		60-40	1	1	1	1	1		File1	0.5	0.4	0.3	0.2	0.1
		70-30	1	1	1	1	1		50-50	0.756774	0.740323	0.74	0.73129	0.736129
		80-20	1	1	1	1	1		60-40	0.802424	0.79596	0.772525	0.769697	0.759596
		90-10	1	1	1	1	1		70-30	0.846486	0.829189	0.819459	0.835135	0.836216
									80-20	0.899592	0.884082	0.873469	0.869388	0.868571
		File3	0.5	0.4	0.3	0.2	0.1		90-10	0.93	0.923333	0.92	0.915	0.935
		50-50	1	1	1	0.569677	0.514839
		60-40	1	1	1	0.591919	0.506667		File2	0.5	0.4	0.3	0.2	0.1
		70-30	1	1	1	0.597297	0.534595		50-50	0.727742	0.721613	0.732903	0.745161	0.751935
		80-20	1	1	1	0.669388	0.514286		60-40	0.781414	0.770101	0.798788	0.787879	0.788687
		90-10	1	1	1	0.623333	0.505		70-30	0.845946	0.837297	0.813514	0.822162	0.837297
									80-20	0.866939	0.874286	0.883265	0.862041	0.884898
		File4	0.5	0.4	0.3	0.2	0.1		90-10	0.933333	0.916667	0.94	0.906667	0.9
		50-50	1	1	1	1	1
		60-40	1	1	1	1	1		File3	0.5	0.4	0.3	0.2	0.1
		70-30	1	1	1	1	1		50-50	0.747097	0.733226	0.735161	0.717097	0.707097
		80-20	1	1	1	1	1		60-40	0.80404	0.774545	0.77697	0.77697	0.762424
		90-10	1	1	1	1	1		70-30	0.821622	0.821081	0.82973	0.820541	0.815676
									80-20	0.893878	0.88	0.866939	0.861224	0.874286
		File5	0.5	0.4	0.3	0.2	0.1		90-10	0.92	0.921667	0.918333	0.911667	0.921667
		50-50	0.992581	0.992258	0.990323	0.987742	0.99129
		60-40	0.993535	0.993535	0.992323	0.993939	0.995556		File4	0.5	0.4	0.3	0.2	0.1
		70-30	0.995676	0.996216	0.994595	0.994054	0.994054		50-50	0.743548	0.728065	0.739677	0.739677	0.737419
		80-20	0.995918	0.994286	0.995102	0.995102	0.998367		60-40	0.800808	0.787475	0.783434	0.76404	0.776566
		90-10	1	0.998333	0.993333	0.993333	0.993333		70-30	0.830811	0.839459	0.859459	0.829189	0.828108
									80-20	0.892245	0.874286	0.887347	0.891429	0.897143
	3. Decision Trees PCA Reduced Results for Thresholds 50% to 10%								90-10	0.935	0.926667	0.903333	0.925	0.926667
		File1	0.5	0.4	0.3	0.2	0.1		File5	0.5	0.4	0.3	0.2	0.1
		50-50	0.800323	0.786129	0.789355	0.758387	0.730645		50-50	0.769677	0.744839	0.739677	0.732581	0.730323
		60-40	0.843232	0.831919	0.831111	0.812121	0.771313		60-40	0.803636	0.781414	0.787475	0.786263	0.764848
		70-30	0.868649	0.854595	0.865946	0.853514	0.827027		70-30	0.851351	0.823784	0.844324	0.821081	0.824324
		80-20	0.908571	0.91102	0.903673	0.910204	0.865306		80-20	0.890612	0.878367	0.887347	0.865306	0.857959
		90-10	0.955	0.956667	0.948333	0.948333	0.933333		90-10	0.935	0.936667	0.925	0.916667	0.933333
		File2	0.5	0.4	0.3	0.2	0.1		5. Decision Trees MRMR Reduced Results for Thresholds 50% to 10%
		50-50	0.789355	0.795806	0.786129	0.76129	0.747742
		60-40	0.829495	0.831515	0.805657	0.819798	0.776566		File1	0.5	0.4	0.3	0.2	0.1
		70-30	0.854054	0.86	0.857838	0.850811	0.825946		50-50	1	1	1	1	1
		80-20	0.894694	0.898776	0.90449	0.852245	0.878367		60-40	1	1	1	1	1
		90-10	0.945	0.951667	0.941667	0.928333	0.93		70-30	1	1	1	1	1
									80-20	1	1	1	1	1
		File3	0.5	0.4	0.3	0.2	0.1		90-10	1	1	1	1	1
		50-50	0.791613	0.784839	0.727742	0.710645	0.690645
		60-40	0.833131	0.827071	0.766465	0.753131	0.709091		File2	0.5	0.4	0.3	0.2	0.1
		70-30	0.858919	0.857838	0.80973	0.795676	0.742703		50-50	1	1	1	1	1
		80-20	0.902041	0.909388	0.869388	0.827755	0.773061		60-40	1	1	1	1	1
		90-10	0.963333	0.965	0.92	0.875	0.823333		70-30	1	1	1	1	1
									80-20	1	1	1	1	1
		File4	0.5	0.4	0.3	0.2	0.1		90-10	1	1	1	1	1
		50-50	0.803226	0.799677	0.79	0.769677	0.724194
		60-40	0.847273	0.825051	0.838384	0.800808	0.787071		File3	0.5	0.4	0.3	0.2	0.1
		70-30	0.867568	0.868649	0.868649	0.836216	0.818378		50-50	1	1	1	1	1
		80-20	0.913469	0.90449	0.918367	0.892245	0.876735		60-40	1	1	1	1	1
		90-10	0.955	0.961667	0.955	0.938333	0.931667		70-30	1	1	1	1	1
									80-20	1	1	1	1	1
		File5	0.5	0.4	0.3	0.2	0.1		90-10	1	1	1	1	1
		50-50	0.797742	0.799677	0.793548	0.774194	0.726774
		60-40	0.84	0.838384	0.824646	0.814949	0.783434		File4	0.5	0.4	0.3	0.2	0.1
		70-30	0.880541	0.883784	0.868649	0.864865	0.811892		50-50	1	1	1	1	1
		80-20	0.91102	0.911837	0.918367	0.90449	0.853061		60-40	1	1	1	1	1
		90-10	0.958333	0.963333	0.951667	0.958333	0.921667		70-30	1	1	1	1	1
									80-20	1	1	1	1	1
	6. Decision Trees P value Reduced Results for Thresholds 50% to 10%								90-10	1	1	1	1	1
		File1	0.5	0.4	0.3	0.2	0.1		File5	0.5	0.4	0.3	0.2	0.1
		50-50	1	1	1	1	0.801935		50-50	1	1	1	1	1
		60-40	1	1	1	1	0.820202		60-40	1	1	1	1	1
		70-30	1	1	1	1	0.86		70-30	1	1	1	1	1
		80-20	1	1	1	1	0.899592		80-20	1	1	1	1	1
		90-10	1	1	1	1	0.92		90-10	1	1	1	1	1
		File2	0.5	0.4	0.3	0.2	0.1
		50-50	1	1	1	1	0.800968
		60-40	1	1	1	1	0.831919
		70-30	1	1	1	1	0.854595
		80-20	1	1	1	1	0.898776
		90-10	1	1	1	1	0.935
		File3	0.5	0.4	0.3	0.2	0.1
		50-50	1	1	1	1	0.805161
		60-40	1	1	1	1	0.853333
		70-30	1	1	1	1	0.857838
		80-20	1	1	1	1	0.893061
		90-10	1	1	1	1	0.935
		File4	0.5	0.4	0.3	0.2	0.1
		50-50	1	1	1	1	0.795806
		60-40	1	1	1	1	0.82101
		70-30	1	1	1	1	0.856757
		80-20	1	1	1	1	0.898776
		90-10	1	1	1	1	0.921667
		File5	0.5	0.4	0.3	0.2	0.1
		50-50	1	1	1	1	0.806774
		60-40	1	1	1	1	0.828283
		70-30	1	1	1	1	0.862703
		80-20	1	1	1	1	0.890612
		90-10	1	1	1	1	0.928333

## Sheet: LibD3C - Motif
General Information
		File 1 - Test v/s Background 1
	1. LibD3C Results for MRMR and P value reduced features
		File1	P value	MRMR
		1	49.5968	49.5968
		0.5	65.7258	77.0161
		0.4	74.1935	80.6452
		0.3	74.5968	77.8226
		0.2	76.6129	82.6613
		0.1	80.6452	81.8548
