# Supplementary material for: Effective Feature Selection for Classification of Promoter Sequences
Source: PLoS One. 2016 Dec 15;11(12):e0167165. doi: 10.1371/journal.pone.0167165 (PMC5158321; doi:10.1371/journal.pone.0167165)
Supplement: S2 File — (XLSX) [file pone.0167165.s002.xlsx]

## Sheet: KNN-Motif
General Information
		File 1 - Kidney v/s Ubiquitous
		File 2 - Testis v/s Ubiquitous
		File 3 - Kidney v/s Testis
	1. KNN Variance Reduced Results for Thresholds 50% to 10%
	File1	k=1					k=2					k=3					k=4					k=5
		0.5	0.4	0.3	0.2	0.1	0.5	0.4	0.3	0.2	0.1	0.5	0.4	0.3	0.2	0.1	0.5	0.4	0.3	0.2	0.1	0.5	0.4	0.3	0.2	0.1
	50-50	0.5284	0.5332	0.5096	0.5572	0.5844	0.5456	0.5232	0.5052	0.5488	0.6052	0.5516	0.544	0.5296	0.544	0.6072	0.5608	0.5552	0.542	0.55	0.6016	0.5736	0.5604	0.5368	0.5332	0.6044
	60-40	0.5055	0.525	0.5235	0.496	0.5765	0.505	0.5535	0.53	0.539	0.5835	0.523	0.5535	0.5425	0.545	0.6265	0.5415	0.5315	0.5435	0.5485	0.603	0.5635	0.556	0.565	0.542	0.602
	70-30	0.670667	0.56	0.553333	0.530667	0.59	0.660667	0.556	0.531333	0.515333	0.572	0.642	0.569333	0.543333	0.544	0.616667	0.625333	0.582	0.568667	0.554667	0.618667	0.565333	0.568	0.541333	0.548	0.633333
	80-20	0.539	0.548	0.541	0.508	0.558	0.525	0.511	0.55	0.55	0.553	0.587	0.57	0.575	0.545	0.597	0.605	0.569	0.573	0.561	0.622	0.571	0.553	0.559	0.577	0.622
	90-10	0.65	0.518	0.578	0.556	0.592	0.63	0.572	0.608	0.576	0.602	0.638	0.514	0.58	0.566	0.614	0.606	0.538	0.612	0.582	0.634	0.574	0.524	0.568	0.572	0.686
	File2	k=1					k=2					k=3					k=4					k=5
		0.5	0.4	0.3	0.2	0.1	0.5	0.4	0.3	0.2	0.1	0.5	0.4	0.3	0.2	0.1	0.5	0.4	0.3	0.2	0.1	0.5	0.4	0.3	0.2	0.1
	50-50	0.5844	0.5492	0.5292	0.5376	0.5648	0.5624	0.554	0.5476	0.5656	0.5796	0.5804	0.5872	0.5716	0.572	0.6096	0.5948	0.6276	0.6104	0.5768	0.624	0.6448	0.6196	0.6408	0.5928	0.646
	60-40	0.679	0.535	0.5635	0.5295	0.564	0.659	0.5345	0.5855	0.5645	0.598	0.644	0.5685	0.5905	0.5885	0.639	0.622	0.6	0.6285	0.6145	0.623	0.6505	0.6365	0.621	0.614	0.623
	70-30	0.652	0.644667	0.573333	0.540667	0.557333	0.688	0.609333	0.568	0.545333	0.624	0.648	0.612	0.566	0.576667	0.647333	0.651333	0.616	0.58	0.614	0.650667	0.658667	0.617333	0.623333	0.585333	0.618
	80-20	0.55	0.573	0.662	0.612	0.583	0.597	0.563	0.62	0.606	0.605	0.614	0.595	0.637	0.637	0.635	0.631	0.657	0.638	0.606	0.637	0.632	0.623	0.655	0.57	0.646
	90-10	0.796	0.514	0.51	0.516	0.506	0.796	0.528	0.528	0.558	0.536	0.686	0.582	0.59	0.606	0.62	0.666	0.634	0.61	0.636	0.608	0.638	0.67	0.674	0.582	0.664
	File3	k=1					k=2					k=3					k=4					k=5
		0.5	0.4	0.3	0.2	0.1	0.5	0.4	0.3	0.2	0.1	0.5	0.4	0.3	0.2	0.1	0.5	0.4	0.3	0.2	0.1	0.5	0.4	0.3	0.2	0.1
	50-50	0.5384	0.52	0.5324	0.5528	0.6224	0.5272	0.536	0.5316	0.5796	0.6144	0.53	0.5452	0.536	0.5528	0.6252	0.5356	0.5452	0.5156	0.5592	0.6268	0.5424	0.5208	0.5316	0.5284	0.6092
	60-40	0.514	0.504	0.524	0.5375	0.584	0.5125	0.516	0.531	0.542	0.6295	0.4995	0.507	0.558	0.5535	0.6295	0.5015	0.5285	0.5545	0.5545	0.618	0.532	0.536	0.5405	0.541	0.66
	70-30	0.491333	0.548	0.555333	0.596667	0.678	0.508667	0.543333	0.561333	0.574	0.663333	0.511333	0.551333	0.571333	0.558	0.666	0.504667	0.530667	0.566667	0.551333	0.668667	0.515333	0.528	0.542	0.536667	0.658667
	80-20	0.501	0.523	0.503	0.534	0.584	0.524	0.483	0.532	0.542	0.62	0.52	0.516	0.581	0.559	0.641	0.532	0.531	0.548	0.538	0.677	0.524	0.546	0.51	0.554	0.69
	90-10	0.58	0.528	0.492	0.554	0.634	0.562	0.538	0.496	0.522	0.71	0.576	0.526	0.53	0.572	0.732	0.504	0.554	0.546	0.576	0.724	0.498	0.456	0.534	0.542	0.694
	2. KNN T-test Reduced Results for Thresholds 50% to 10%
	File1	k=1					k=2					k=3					k=4					k=5
		0.5	0.4	0.3	0.2	0.1	0.5	0.4	0.3	0.2	0.1	0.5	0.4	0.3	0.2	0.1	0.5	0.4	0.3	0.2	0.1	0.5	0.4	0.3	0.2	0.1
	50-50	0.5132	0.528	0.5248	0.5172	0.5216	0.5356	0.5168	0.5288	0.526	0.53	0.5392	0.5408	0.524	0.5456	0.5556	0.578	0.568	0.5584	0.564	0.5856	0.5776	0.5928	0.5744	0.5948	0.6096
	60-40	0.492	0.546	0.532	0.4885	0.568	0.5005	0.532	0.5345	0.526	0.5745	0.51	0.537	0.5465	0.531	0.6035	0.529	0.5315	0.543	0.56	0.6035	0.5475	0.5685	0.598	0.6035	0.5975
	70-30	0.573333	0.527333	0.542	0.544667	0.514	0.536	0.524667	0.534	0.534667	0.525333	0.538	0.566667	0.534667	0.582	0.555333	0.563333	0.559333	0.565333	0.603333	0.590667	0.556	0.588	0.580667	0.619333	0.621333
	80-20	0.561	0.558	0.543	0.507	0.523	0.519	0.536	0.537	0.531	0.533	0.516	0.551	0.541	0.541	0.541	0.54	0.547	0.571	0.595	0.591	0.539	0.577	0.576	0.624	0.59
	90-10	0.504	0.512	0.572	0.528	0.566	0.51	0.542	0.584	0.518	0.552	0.504	0.492	0.572	0.538	0.536	0.53	0.518	0.582	0.596	0.586	0.556	0.538	0.59	0.64	0.666
	File2	k=1					k=2					k=3					k=4					k=5
		0.5	0.4	0.3	0.2	0.1	0.5	0.4	0.3	0.2	0.1	0.5	0.4	0.3	0.2	0.1	0.5	0.4	0.3	0.2	0.1	0.5	0.4	0.3	0.2	0.1
	50-50	0.5576	0.5844	0.562	0.5748	0.5832	0.6108	0.6152	0.584	0.6172	0.6664	0.6712	0.6656	0.6548	0.6028	0.6444	0.71	0.6992	0.698	0.6396	0.694	0.762	0.7104	0.7572	0.6516	0.7124
	60-40	0.699	0.515	0.667	0.5285	0.526	0.6835	0.5265	0.6755	0.5795	0.563	0.6655	0.5855	0.6935	0.631	0.6115	0.6775	0.652	0.6745	0.687	0.6845	0.7985	0.7305	0.712	0.6715	0.785
	70-30	0.671333	0.627333	0.51	0.547333	0.634	0.652	0.656667	0.542667	0.572667	0.680667	0.672667	0.739333	0.617333	0.629333	0.679333	0.694667	0.698667	0.705333	0.690667	0.777333	0.698667	0.700667	0.708667	0.694	0.697333
	80-20	0.665	0.739	0.706	0.608	0.577	0.717	0.758	0.68	0.578	0.622	0.677	0.772	0.647	0.649	0.676	0.744	0.766	0.642	0.659	0.736	0.72	0.703	0.757	0.659	0.752
	90-10	0.622	0.538	0.648	0.688	0.616	0.576	0.562	0.644	0.568	0.602	0.666	0.582	0.61	0.654	0.674	0.68	0.71	0.66	0.674	0.788	0.718	0.704	0.652	0.592	0.744
	File3	k=1					k=2					k=3					k=4					k=5
		0.5	0.4	0.3	0.2	0.1	0.5	0.4	0.3	0.2	0.1	0.5	0.4	0.3	0.2	0.1	0.5	0.4	0.3	0.2	0.1	0.5	0.4	0.3	0.2	0.1
	50-50	0.5776	0.5448	0.5228	0.6016	0.522	0.5992	0.5956	0.5412	0.6144	0.5652	0.6372	0.602	0.5724	0.608	0.5952	0.6496	0.6524	0.6116	0.6216	0.6308	0.6892	0.6416	0.6116	0.5984	0.6192
	60-40	0.553	0.508	0.6155	0.5135	0.558	0.6245	0.526	0.62	0.556	0.6195	0.6665	0.5625	0.6495	0.5625	0.6585	0.674	0.6275	0.634	0.5875	0.6845	0.68	0.673	0.634	0.6275	0.7095
	70-30	0.614667	0.551333	0.544	0.561333	0.55	0.628667	0.567333	0.566667	0.569333	0.552667	0.662667	0.599333	0.575333	0.582	0.592667	0.655333	0.602	0.632667	0.592667	0.66	0.713333	0.682667	0.632667	0.606667	0.712667
	80-20	0.628	0.664	0.487	0.507	0.632	0.636	0.583	0.522	0.543	0.669	0.645	0.646	0.586	0.554	0.71	0.672	0.7	0.592	0.57	0.752	0.673	0.703	0.592	0.62	0.723
	90-10	0.552	0.706	0.56	0.542	0.69	0.602	0.678	0.562	0.49	0.66	0.62	0.746	0.558	0.536	0.684	0.61	0.776	0.606	0.56	0.678	0.696	0.752	0.606	0.622	0.726
	3. KNN Complete Data Results - 100% Features
	File1	k=1	k=2	k=3	k=4	k=5		File2	k=1	k=2	k=3	k=4	k=5		File3	k=1	k=2	k=3	k=4	k=5
	50-50	0.7544	0.7568	0.7464	0.746	0.7504		50-50	0.7532	0.754	0.76	0.772	0.746		50-50	0.7516	0.7448	0.7508	0.7524	0.7556
	60-40	0.8	0.792	0.805	0.791	0.793		60-40	0.815	0.8065	0.7935	0.7975	0.7955		60-40	0.8175	0.798	0.8	0.8015	0.805
	70-30	0.855333	0.849333	0.848667	0.856	0.851333		70-30	0.838667	0.84	0.850667	0.861333	0.852667		70-30	0.850667	0.839333	0.86	0.834667	0.839333
	80-20	0.913	0.904	0.892	0.903	0.917		80-20	0.897	0.912	0.898	0.89	0.894		80-20	0.92	0.894	0.908	0.89	0.9
	90-10	0.938	0.964	0.97	0.96	0.946		90-10	0.966	0.952	0.946	0.942	0.946		90-10	0.952	0.974	0.954	0.952	0.94
	4. KNN PCA Reduced Results for Thresholds 50% to 10%
	File1	k=1					k=2					k=3					k=4					k=5
		0.5	0.4	0.3	0.2	0.1	0.5	0.4	0.3	0.2	0.1	0.5	0.4	0.3	0.2	0.1	0.5	0.4	0.3	0.2	0.1	0.5	0.4	0.3	0.2	0.1
	50-50	0.7388	0.7496	0.7544	0.7512	0.75	0.7516	0.7392	0.7516	0.7464	0.7568	0.7584	0.7408	0.7476	0.7444	0.756	0.7548	0.7572	0.746	0.7564	0.7644	0.7592	0.762	0.7548	0.7548	0.762
	60-40	0.802	0.802	0.801	0.783	0.8045	0.7995	0.795	0.8045	0.8	0.7965	0.7975	0.8	0.7915	0.8055	0.814	0.7995	0.783	0.8	0.799	0.803	0.7955	0.7925	0.8085	0.81	0.788
	70-30	0.842	0.847333	0.855333	0.851333	0.844	0.846667	0.842667	0.847333	0.836667	0.849333	0.859333	0.848	0.846667	0.852667	0.851333	0.831333	0.847333	0.872	0.846667	0.85	0.854667	0.851333	0.846667	0.846667	0.856
	80-20	0.909	0.912	0.895	0.91	0.895	0.888	0.888	0.895	0.903	0.913	0.895	0.902	0.901	0.896	0.888	0.906	0.889	0.9	0.902	0.895	0.881	0.902	0.899	0.914	0.886
	90-10	0.97	0.95	0.948	0.956	0.968	0.964	0.94	0.944	0.96	0.954	0.956	0.95	0.958	0.956	0.946	0.946	0.946	0.948	0.96	0.942	0.952	0.952	0.952	0.95	0.948
	File2	k=1					k=2					k=3					k=4					k=5
		0.5	0.4	0.3	0.2	0.1	0.5	0.4	0.3	0.2	0.1	0.5	0.4	0.3	0.2	0.1	0.5	0.4	0.3	0.2	0.1	0.5	0.4	0.3	0.2	0.1
	50-50	0.7484	0.7476	0.7648	0.754	0.7396	0.7584	0.7424	0.7504	0.7512	0.7508	0.7528	0.7528	0.7628	0.754	0.7512	0.7508	0.7364	0.7452	0.7428	0.7488	0.7528	0.752	0.752	0.748	0.7504
	60-40	0.8155	0.792	0.8075	0.811	0.7905	0.7995	0.7885	0.7915	0.8025	0.7955	0.799	0.806	0.799	0.7975	0.8005	0.789	0.8115	0.8045	0.7935	0.8015	0.814	0.8115	0.784	0.8035	0.8035
	70-30	0.842667	0.855333	0.851333	0.853333	0.863333	0.844667	0.845333	0.844	0.844	0.85	0.848667	0.857333	0.858667	0.841333	0.844667	0.842667	0.835333	0.845333	0.846667	0.848667	0.856667	0.848667	0.854667	0.856	0.854
	80-20	0.888	0.898	0.885	0.902	0.917	0.896	0.894	0.892	0.887	0.88	0.879	0.904	0.896	0.902	0.91	0.912	0.908	0.887	0.915	0.887	0.899	0.907	0.895	0.878	0.895
	90-10	0.948	0.958	0.94	0.95	0.958	0.942	0.952	0.946	0.93	0.952	0.94	0.952	0.956	0.956	0.94	0.964	0.958	0.946	0.962	0.972	0.968	0.95	0.952	0.948	0.94
	File3	k=1					k=2					k=3					k=4					k=5
		0.5	0.4	0.3	0.2	0.1	0.5	0.4	0.3	0.2	0.1	0.5	0.4	0.3	0.2	0.1	0.5	0.4	0.3	0.2	0.1	0.5	0.4	0.3	0.2	0.1
	50-50	0.756	0.7484	0.7568	0.7608	0.7472	0.736	0.7412	0.7384	0.744	0.7476	0.756	0.7484	0.7484	0.7376	0.7448	0.7572	0.7416	0.7416	0.7504	0.7504	0.7384	0.746	0.7404	0.7532	0.7444
	60-40	0.8025	0.798	0.793	0.796	0.7935	0.796	0.7955	0.8025	0.798	0.7995	0.797	0.7905	0.7975	0.7955	0.8035	0.8105	0.79	0.8095	0.803	0.8075	0.784	0.802	0.8025	0.798	0.799
	70-30	0.846	0.85	0.848	0.848667	0.852667	0.853333	0.842	0.851333	0.848667	0.851333	0.846667	0.839333	0.858	0.854667	0.842667	0.858	0.850667	0.866667	0.845333	0.851333	0.832667	0.834	0.856667	0.849333	0.857333
	80-20	0.891	0.918	0.902	0.906	0.913	0.907	0.898	0.887	0.896	0.893	0.892	0.902	0.886	0.898	0.886	0.899	0.901	0.894	0.896	0.893	0.907	0.9	0.893	0.903	0.909
	90-10	0.952	0.944	0.962	0.946	0.946	0.958	0.948	0.96	0.944	0.966	0.95	0.95	0.936	0.952	0.958	0.934	0.962	0.962	0.962	0.948	0.93	0.96	0.952	0.94	0.948
	5. KNN SVD Reduced Results for Thresholds 50% to 10%
	File1	k=1					k=2					k=3					k=4					k=5
		0.5	0.4	0.3	0.2	0.1	0.5	0.4	0.3	0.2	0.1	0.5	0.4	0.3	0.2	0.1	0.5	0.4	0.3	0.2	0.1	0.5	0.4	0.3	0.2	0.1
	50-50	0.7628	0.7488	0.7508	0.766	0.7488	0.7572	0.7436	0.7492	0.7652	0.7556	0.7464	0.7388	0.7524	0.758	0.7636	0.7464	0.7616	0.7592	0.7456	0.7564	0.754	0.754	0.754	0.7584	0.7756
	60-40	0.7985	0.8	0.8035	0.7975	0.8195	0.8055	0.8	0.8035	0.8015	0.7955	0.798	0.81	0.8025	0.8005	0.819	0.7905	0.781	0.8085	0.801	0.8135	0.807	0.7985	0.806	0.801	0.8085
	70-30	0.854667	0.846	0.853333	0.851333	0.862	0.846667	0.844	0.847333	0.858667	0.855333	0.844667	0.854	0.857333	0.855333	0.878	0.86	0.855333	0.860667	0.846667	0.850667	0.851333	0.853333	0.856	0.848	0.848667
	80-20	0.895	0.91	0.887	0.915	0.899	0.876	0.886	0.893	0.885	0.919	0.883	0.897	0.902	0.875	0.908	0.899	0.9	0.91	0.901	0.911	0.914	0.89	0.902	0.897	0.907
	90-10	0.934	0.952	0.958	0.962	0.956	0.948	0.952	0.956	0.952	0.948	0.934	0.938	0.94	0.942	0.952	0.948	0.928	0.94	0.972	0.974	0.962	0.952	0.948	0.954	0.954
	File2	k=1					k=2					k=3					k=4					k=5
		0.5	0.4	0.3	0.2	0.1	0.5	0.4	0.3	0.2	0.1	0.5	0.4	0.3	0.2	0.1	0.5	0.4	0.3	0.2	0.1	0.5	0.4	0.3	0.2	0.1
	50-50	0.7476	0.76	0.75	0.746	0.7512	0.75	0.744	0.746	0.742	0.7704	0.7584	0.7404	0.7424	0.76	0.7524	0.7468	0.7648	0.7476	0.7584	0.7668	0.7612	0.756	0.7524	0.7672	0.7628
	60-40	0.803	0.8095	0.7945	0.7835	0.8195	0.7965	0.791	0.7945	0.7975	0.8145	0.797	0.812	0.79	0.8065	0.8065	0.795	0.7975	0.804	0.7915	0.8075	0.797	0.7935	0.805	0.8095	0.806
	70-30	0.849333	0.85	0.850667	0.860667	0.846	0.862	0.853333	0.838667	0.835333	0.858	0.86	0.844	0.839333	0.854667	0.844	0.819333	0.860667	0.864667	0.853333	0.866	0.858	0.847333	0.848667	0.848667	0.857333
	80-20	0.909	0.917	0.896	0.904	0.9	0.883	0.89	0.9	0.904	0.914	0.899	0.895	0.9	0.896	0.9	0.898	0.879	0.894	0.909	0.902	0.886	0.908	0.902	0.916	0.893
	90-10	0.968	0.95	0.948	0.956	0.968	0.964	0.94	0.948	0.958	0.958	0.952	0.95	0.958	0.956	0.946	0.944	0.946	0.948	0.964	0.93	0.95	0.952	0.954	0.952	0.96
	File3	k=1					k=2					k=3					k=4					k=5
		0.5	0.4	0.3	0.2	0.1	0.5	0.4	0.3	0.2	0.1	0.5	0.4	0.3	0.2	0.1	0.5	0.4	0.3	0.2	0.1	0.5	0.4	0.3	0.2	0.1
	50-50	0.7628	0.7552	0.7568	0.7524	0.7568	0.7496	0.7396	0.7412	0.7536	0.7668	0.7592	0.7472	0.75	0.746	0.7652	0.746	0.7472	0.75	0.7408	0.7656	0.7444	0.7436	0.7524	0.7412	0.7648
	60-40	0.8155	0.7945	0.8015	0.818	0.802	0.8005	0.796	0.8025	0.81	0.812	0.786	0.7915	0.791	0.807	0.826	0.792	0.8	0.7925	0.8065	0.801	0.796	0.8015	0.792	0.814	0.8135
	70-30	0.844	0.84	0.854	0.850667	0.875333	0.856667	0.855333	0.851333	0.844667	0.864667	0.846667	0.862667	0.863333	0.844667	0.864	0.850667	0.828667	0.847333	0.861333	0.849333	0.858	0.844667	0.855333	0.838667	0.852667
	80-20	0.889	0.904	0.885	0.905	0.915	0.896	0.897	0.884	0.899	0.879	0.881	0.898	0.906	0.907	0.917	0.909	0.905	0.895	0.899	0.903	0.9	0.9	0.907	0.883	0.903
	90-10	0.944	0.96	0.938	0.954	0.972	0.94	0.948	0.94	0.924	0.962	0.938	0.95	0.95	0.954	0.958	0.96	0.952	0.95	0.96	0.974	0.968	0.95	0.95	0.95	0.948
	6. KNN MRMR Reduced Results for Thresholds 50% to 10%
	File1	k=1					k=2					k=3					k=4					k=5
		0.5	0.4	0.3	0.2	0.1	0.5	0.4	0.3	0.2	0.1	0.5	0.4	0.3	0.2	0.1	0.5	0.4	0.3	0.2	0.1	0.5	0.4	0.3	0.2	0.1
	50-50	0.7688	0.7684	0.7896	0.8024	0.8208	0.77	0.7488	0.7792	0.7892	0.8248	0.7532	0.7516	0.7948	0.7836	0.8132	0.7596	0.7692	0.7876	0.794	0.842	0.7616	0.786	0.7716	0.7932	0.8244
	60-40	0.8085	0.8155	0.8195	0.817	0.8495	0.7975	0.806	0.83	0.832	0.8415	0.8155	0.818	0.802	0.836	0.871	0.802	0.7895	0.819	0.8165	0.8345	0.796	0.799	0.8185	0.84	0.8445
	70-30	0.858667	0.854	0.861333	0.870667	0.878667	0.850667	0.848667	0.847333	0.856	0.874	0.849333	0.848667	0.849333	0.867333	0.877333	0.860667	0.856667	0.879333	0.873333	0.882667	0.859333	0.86	0.852	0.866667	0.886
	80-20	0.915	0.913	0.904	0.917	0.927	0.904	0.889	0.898	0.917	0.904	0.894	0.902	0.908	0.908	0.916	0.905	0.887	0.905	0.905	0.903	0.92	0.907	0.902	0.923	0.917
	90-10	0.94	0.95	0.948	0.962	0.972	0.966	0.942	0.946	0.96	0.962	0.97	0.948	0.96	0.954	0.946	0.96	0.948	0.948	0.964	0.948	0.946	0.95	0.956	0.952	0.954
	File2	k=1					k=2					k=3					k=4					k=5
		0.5	0.4	0.3	0.2	0.1	0.5	0.4	0.3	0.2	0.1	0.5	0.4	0.3	0.2	0.1	0.5	0.4	0.3	0.2	0.1	0.5	0.4	0.3	0.2	0.1
	50-50	0.7796	0.786	0.8072	0.8284	0.8664	0.7732	0.7628	0.8008	0.7972	0.85	0.7748	0.7528	0.8064	0.8084	0.8512	0.7824	0.7932	0.8088	0.7956	0.8752	0.78	0.7884	0.7836	0.814	0.8404
	60-40	0.82	0.826	0.8455	0.8275	0.8795	0.813	0.809	0.8375	0.833	0.876	0.82	0.8405	0.815	0.8435	0.8775	0.8145	0.807	0.8345	0.8325	0.887	0.8005	0.81	0.832	0.851	0.871
	70-30	0.847333	0.868	0.878	0.871333	0.88	0.854667	0.860667	0.865333	0.867333	0.913333	0.862667	0.856	0.866667	0.882667	0.906	0.864667	0.860667	0.902667	0.866	0.908	0.860667	0.866667	0.870667	0.872667	0.894667
	80-20	0.901	0.916	0.906	0.92	0.928	0.913	0.892	0.902	0.913	0.933	0.896	0.908	0.91	0.912	0.934	0.895	0.894	0.906	0.913	0.92	0.89	0.906	0.91	0.923	0.922
	90-10	0.97	0.95	0.95	0.966	0.98	0.954	0.938	0.948	0.964	0.956	0.946	0.95	0.958	0.956	0.948	0.942	0.944	0.952	0.958	0.942	0.948	0.952	0.954	0.956	0.964
	File3	k=1					k=2					k=3					k=4					k=5
		0.5	0.4	0.3	0.2	0.1	0.5	0.4	0.3	0.2	0.1	0.5	0.4	0.3	0.2	0.1	0.5	0.4	0.3	0.2	0.1	0.5	0.4	0.3	0.2	0.1
	50-50	0.7956	0.784	0.7976	0.8084	0.8968	0.7892	0.7712	0.7984	0.8044	0.8976	0.8108	0.8068	0.796	0.8288	0.9068	0.8188	0.792	0.7892	0.8176	0.906	0.818	0.8088	0.7924	0.8304	0.8992
	60-40	0.8345	0.8325	0.836	0.841	0.9125	0.8405	0.8225	0.8405	0.83	0.913	0.8505	0.84	0.8325	0.8605	0.928	0.853	0.805	0.83	0.845	0.926	0.8425	0.8365	0.8455	0.853	0.922
	70-30	0.874	0.863333	0.87	0.878	0.945333	0.88	0.866667	0.868	0.872667	0.952	0.888667	0.862667	0.864	0.872	0.942667	0.867333	0.861333	0.888	0.882667	0.940667	0.882	0.862667	0.860667	0.880667	0.938
	80-20	0.929	0.922	0.909	0.93	0.962	0.91	0.895	0.905	0.918	0.966	0.92	0.908	0.914	0.906	0.955	0.925	0.897	0.91	0.921	0.954	0.89	0.913	0.908	0.93	0.963
	90-10	0.978	0.952	0.952	0.958	0.994	0.966	0.944	0.942	0.964	0.978	0.968	0.958	0.96	0.954	0.99	0.956	0.95	0.952	0.966	0.986	0.972	0.952	0.954	0.956	0.97

## Sheet: SVM-Motif
General Information								K=1 - Linear Kernel
		File 1 - Kidney v/s Ubiquitous						K=2 - Quadratic
		File 2 - Testis v/s Ubiquitous						K=3 - Polynomial Kernel
		File 3 - Kidney v/s Testis						K=4 - RBF (Radial basis Function) Kernel
								K=5 - MLP (Multi Layer Perceptron) Kernel
	1. SVM Variance Reduced Results for Thresholds 50% to 10%
	File1	k=1					k=2					k=3					k=4					k=5
		0.5	0.4	0.3	0.2	0.1	0.5	0.4	0.3	0.2	0.1	0.5	0.4	0.3	0.2	0.1	0.5	0.4	0.3	0.2	0.1	0.5	0.4	0.3	0.2	0.1
	50-50	0.8356	0.8476	0.8416	0.8656	0.9092	0.598	0.7172	0.7496	0.7524	0.7844	0.504	0.4952	0.4864	0.4948	0.7016	0.5548	0.7448	0.7368	0.7328	0.7476	0.5548	0.5488	0.5496	0.5872	0.6004
	60-40	0.8785	0.882	0.879	0.89	0.942	0.6125	0.7615	0.8	0.803	0.797	0.4895	0.4835	0.5105	0.5085	0.748	0.532	0.784	0.792	0.7775	0.796	0.532	0.545	0.559	0.563	0.6125
	70-30	0.902667	0.92	0.916667	0.934667	0.972667	0.632667	0.802667	0.842667	0.831333	0.868	0.485333	0.516667	0.486	0.514667	0.778	0.518	0.832	0.854667	0.827333	0.832667	0.518	0.527333	0.534	0.564667	0.598
	80-20	0.939	0.948	0.946	0.965	0.985	0.663	0.847	0.889	0.899	0.927	0.49	0.501	0.503	0.5	0.807	0.527	0.885	0.888	0.884	0.887	0.527	0.535	0.537	0.556	0.568
	90-10	0.976	0.97	0.972	0.978	1	0.724	0.916	0.942	0.966	0.946	0.488	0.484	0.514	0.514	0.842	0.536	0.964	0.944	0.958	0.942	0.536	0.512	0.512	0.552	0.604
	File2	k=1					k=2					k=3					k=4					k=5
		0.5	0.4	0.3	0.2	0.1	0.5	0.4	0.3	0.2	0.1	0.5	0.4	0.3	0.2	0.1	0.5	0.4	0.3	0.2	0.1	0.5	0.4	0.3	0.2	0.1
	50-50	0.8516	0.8308	0.85	0.8524	0.9148	0.6168	0.7212	0.7492	0.768	0.772	0.4916	0.5	0.5056	0.5024	0.7124	0.73	0.732	0.7444	0.736	0.7412	0.5612	0.558	0.5492	0.5644	0.5828
	60-40	0.8725	0.8845	0.875	0.911	0.962	0.6525	0.7465	0.797	0.8025	0.8155	0.4975	0.5065	0.4925	0.522	0.746	0.785	0.782	0.7865	0.796	0.7755	0.5525	0.545	0.537	0.5715	0.5925
	70-30	0.905333	0.914667	0.925333	0.914	0.971333	0.664667	0.816667	0.85	0.846	0.876667	0.508667	0.513333	0.483333	0.512667	0.791333	0.838667	0.832	0.833333	0.826	0.838	0.524667	0.532	0.553333	0.544667	0.594667
	80-20	0.956	0.945	0.946	0.948	0.99	0.729	0.851	0.882	0.899	0.9	0.503	0.522	0.506	0.514	0.851	0.909	0.907	0.884	0.889	0.887	0.514	0.513	0.541	0.56	0.608
	90-10	0.97	0.984	0.968	0.982	1	0.736	0.9	0.94	0.924	0.962	0.476	0.498	0.49	0.516	0.894	0.948	0.932	0.928	0.928	0.948	0.548	0.55	0.508	0.554	0.6
	File3	k=1					k=2					k=3					k=4					k=5
		0.5	0.4	0.3	0.2	0.1	0.5	0.4	0.3	0.2	0.1	0.5	0.4	0.3	0.2	0.1	0.5	0.4	0.3	0.2	0.1	0.5	0.4	0.3	0.2	0.1
	50-50	0.7684	0.7804	0.7972	0.8148	0.886	0.528	0.7096	0.7252	0.746	0.7452	0.5068	0.5052	0.5064	0.4992	0.7056	0.74	0.7456	0.744	0.7428	0.7364	0.5048	0.51	0.5336	0.522	0.5884
	60-40	0.825	0.8315	0.8385	0.868	0.9285	0.5555	0.758	0.805	0.809	0.8145	0.4985	0.487	0.4985	0.4985	0.7675	0.7765	0.7785	0.8075	0.7835	0.786	0.5135	0.521	0.5215	0.547	0.5515
	70-30	0.864667	0.875333	0.89	0.904667	0.963333	0.556	0.806667	0.846667	0.854667	0.862	0.508	0.511333	0.508667	0.504	0.794	0.834667	0.839333	0.845333	0.826	0.843333	0.51	0.516	0.52	0.535333	0.582
	80-20	0.9	0.909	0.933	0.942	0.976	0.575	0.839	0.884	0.898	0.902	0.502	0.501	0.527	0.533	0.83	0.889	0.895	0.885	0.889	0.879	0.518	0.493	0.495	0.525	0.57
	90-10	0.958	0.96	0.96	0.97	0.988	0.582	0.892	0.956	0.948	0.952	0.496	0.532	0.5	0.506	0.908	0.948	0.946	0.936	0.954	0.93	0.484	0.514	0.518	0.532	0.514
	2. SVM T-test Reduced Results for Thresholds 50% to 10%
	File1	k=1					k=2					k=3					k=4					k=5
		0.5	0.4	0.3	0.2	0.1	0.5	0.4	0.3	0.2	0.1	0.5	0.4	0.3	0.2	0.1	0.5	0.4	0.3	0.2	0.1	0.5	0.4	0.3	0.2	0.1
	50-50	0.9996	0.9996	1	1	0.9996	0.5032	0.488	0.4964	0.7024	0.7924	0.5068	0.5084	0.5032	0.4988	0.4804	0.732	0.7372	0.7324	0.7232	0.7444	0.9244	0.9152	0.932	0.9048	0.9268
	60-40	1	1	1	0.9995	1	0.493	0.512	0.501	0.737	0.83	0.508	0.5	0.4915	0.5115	0.4905	0.793	0.792	0.7815	0.7935	0.787	0.9205	0.9215	0.918	0.922	0.936
	70-30	1	1	1	1	1	0.528	0.5	0.527333	0.798	0.876	0.484667	0.499333	0.509333	0.502667	0.496667	0.835333	0.834667	0.846	0.846	0.840667	0.907333	0.902667	0.935333	0.926667	0.906667
	80-20	1	1	1	1	1	0.485	0.497	0.497	0.815	0.902	0.49	0.502	0.504	0.482	0.517	0.91	0.886	0.881	0.897	0.885	0.924	0.916	0.907	0.927	0.894
	90-10	1	1	1	1	1	0.492	0.462	0.492	0.872	0.954	0.532	0.534	0.482	0.522	0.518	0.95	0.94	0.948	0.948	0.944	0.914	0.92	0.932	0.93	0.918
	File2	k=1					k=2					k=3					k=4					k=5
		0.5	0.4	0.3	0.2	0.1	0.5	0.4	0.3	0.2	0.1	0.5	0.4	0.3	0.2	0.1	0.5	0.4	0.3	0.2	0.1	0.5	0.4	0.3	0.2	0.1
	50-50	0.9984	0.9996	0.9996	0.9996	0.9992	0.4948	0.5	0.5128	0.7136	0.7452	0.4976	0.5052	0.5172	0.514	0.4872	0.7304	0.7336	0.7448	0.7356	0.7448	0.9152	0.9232	0.924	0.9156	0.9244
	60-40	0.999	0.9995	1	0.9995	1	0.494	0.5065	0.508	0.7515	0.8345	0.5	0.4955	0.511	0.49	0.495	0.791	0.774	0.7785	0.7855	0.7815	0.8835	0.9265	0.9135	0.921	0.904
	70-30	1	0.998667	1	1	1	0.511333	0.506	0.494667	0.768667	0.862	0.494	0.492667	0.500667	0.506667	0.508	0.84	0.835333	0.835333	0.853333	0.836	0.906	0.921333	0.901333	0.900667	0.906667
	80-20	1	1	1	1	1	0.481	0.497	0.51	0.819	0.921	0.493	0.495	0.48	0.514	0.492	0.883	0.886	0.869	0.897	0.887	0.899	0.927	0.93	0.931	0.927
	90-10	1	1	1	1	1	0.482	0.546	0.53	0.868	0.956	0.52	0.512	0.512	0.474	0.494	0.942	0.944	0.954	0.938	0.958	0.888	0.9	0.934	0.892	0.928
	File3	k=1					k=2					k=3					k=4					k=5
		0.5	0.4	0.3	0.2	0.1	0.5	0.4	0.3	0.2	0.1	0.5	0.4	0.3	0.2	0.1	0.5	0.4	0.3	0.2	0.1	0.5	0.4	0.3	0.2	0.1
	50-50	0.9988	1	1	1	1	0.5024	0.4988	0.7472	0.7004	0.8064	0.4928	0.4928	0.51	0.4968	0.4972	0.7268	0.7468	0.7296	0.7476	0.7436	0.886	0.8908	0.892	0.9292	0.9044
	60-40	1	1	1	1	1	0.5115	0.4875	0.797	0.6915	0.8595	0.4885	0.507	0.4955	0.4875	0.5075	0.773	0.789	0.7855	0.7745	0.776	0.854	0.875	0.8855	0.934	0.921
	70-30	1	1	1	1	1	0.516667	0.503333	0.832	0.729333	0.899333	0.496667	0.506	0.487333	0.504667	0.499333	0.826667	0.834	0.843333	0.839333	0.823333	0.858	0.878667	0.863333	0.922	0.929333
	80-20	1	1	1	1	1	0.519	0.496	0.866	0.72	0.957	0.508	0.513	0.504	0.478	0.501	0.877	0.873	0.895	0.878	0.89	0.893	0.909	0.887	0.939	0.932
	90-10	1	1	1	1	1	0.512	0.512	0.914	0.756	0.974	0.52	0.484	0.514	0.486	0.492	0.958	0.948	0.942	0.946	0.928	0.856	0.874	0.864	0.888	0.928
	3. SVM Complete Data Results - 100% Features
	File1	k=1	k=2	k=3	k=4	k=5		File2	k=1	k=2	k=3	k=4	k=5		File3	k=1	k=2	k=3	k=4	k=5
	50-50	0.806	0.4984	0.4896	0.7316	0.5536		50-50	0.792	0.5052	0.488	0.7328	0.5332		50-50	0.7524	0.4924	0.48	0.742	0.4984
	60-40	0.8445	0.5065	0.4995	0.775	0.53		60-40	0.8405	0.499	0.5075	0.789	0.5265		60-40	0.798	0.5	0.5115	0.785	0.494
	70-30	0.908	0.504667	0.506	0.826	0.517333		70-30	0.885333	0.476667	0.486667	0.862667	0.512667		70-30	0.856667	0.496667	0.505333	0.832667	0.497333
	80-20	0.937	0.497	0.496	0.877	0.528		80-20	0.919	0.518	0.503	0.893	0.488		80-20	0.891	0.496	0.509	0.889	0.503
	90-10	0.964	0.528	0.512	0.954	0.534		90-10	0.966	0.52	0.516	0.944	0.524		90-10	0.948	0.554	0.502	0.958	0.492
	4. SVM PCA Reduced Results for Thresholds 50% to 10%
	File1	k=1					k=2					k=3					k=4					k=5
		0.5	0.4	0.3	0.2	0.1	0.5	0.4	0.3	0.2	0.1	0.5	0.4	0.3	0.2	0.1	0.5	0.4	0.3	0.2	0.1	0.5	0.4	0.3	0.2	0.1
	50-50	0.7788	0.7892	0.7976	0.78	0.7888	0.7736	0.82	0.8492	0.8416	0.8132	0.5404	0.5632	0.5688	0.5404	0.7332	0.7308	0.7384	0.728	0.74	0.7496	0.3744	0.398	0.4332	0.4836	0.5664
	60-40	0.819	0.821	0.826	0.825	0.8215	0.81	0.849	0.8725	0.8655	0.8605	0.564	0.56	0.578	0.5515	0.779	0.7835	0.7945	0.7895	0.773	0.792	0.423	0.412	0.4395	0.5055	0.572
	70-30	0.869333	0.87	0.876	0.873333	0.870667	0.85	0.888	0.916	0.908	0.898667	0.546667	0.563333	0.554667	0.573333	0.800667	0.818667	0.838667	0.834	0.824	0.841333	0.44	0.416667	0.435333	0.479333	0.574667
	80-20	0.923	0.916	0.916	0.898	0.894	0.878	0.908	0.941	0.943	0.928	0.574	0.55	0.549	0.562	0.814	0.899	0.886	0.9	0.899	0.9	0.458	0.456	0.468	0.499	0.603
	90-10	0.956	0.96	0.956	0.934	0.946	0.908	0.942	0.956	0.978	0.956	0.57	0.556	0.564	0.572	0.896	0.938	0.928	0.912	0.938	0.942	0.444	0.47	0.454	0.502	0.654
	File2	k=1					k=2					k=3					k=4					k=5
		0.5	0.4	0.3	0.2	0.1	0.5	0.4	0.3	0.2	0.1	0.5	0.4	0.3	0.2	0.1	0.5	0.4	0.3	0.2	0.1	0.5	0.4	0.3	0.2	0.1
	50-50	0.7736	0.7696	0.7668	0.7704	0.7968	0.7608	0.8356	0.8556	0.8468	0.8176	0.5148	0.5592	0.5552	0.5796	0.7304	0.7436	0.748	0.74	0.7348	0.732	0.4544	0.4564	0.454	0.4832	0.5396
	60-40	0.8145	0.822	0.8085	0.8185	0.831	0.785	0.851	0.891	0.8775	0.8615	0.5345	0.5625	0.5675	0.6005	0.7525	0.8005	0.784	0.79	0.783	0.7925	0.4335	0.458	0.464	0.482	0.542
	70-30	0.85	0.853333	0.862667	0.849333	0.875333	0.833333	0.887333	0.915333	0.894667	0.882667	0.550667	0.575333	0.582	0.63	0.804	0.841333	0.833333	0.845333	0.837333	0.837333	0.434	0.440667	0.456667	0.478	0.574
	80-20	0.901	0.916	0.898	0.898	0.931	0.844	0.917	0.937	0.939	0.932	0.577	0.567	0.57	0.626	0.836	0.907	0.886	0.871	0.856	0.886	0.445	0.422	0.468	0.477	0.541
	90-10	0.942	0.944	0.948	0.948	0.95	0.862	0.958	0.984	0.98	0.956	0.544	0.556	0.568	0.64	0.872	0.93	0.916	0.952	0.926	0.948	0.46	0.472	0.488	0.486	0.556
	File3	k=1					k=2					k=3					k=4					k=5
		0.5	0.4	0.3	0.2	0.1	0.5	0.4	0.3	0.2	0.1	0.5	0.4	0.3	0.2	0.1	0.5	0.4	0.3	0.2	0.1	0.5	0.4	0.3	0.2	0.1
	50-50	0.7776	0.7704	0.7744	0.786	0.7592	0.714	0.8068	0.8368	0.8276	0.8232	0.5144	0.5184	0.5496	0.544	0.7156	0.73	0.7284	0.7436	0.73	0.7364	0.4416	0.4388	0.4532	0.5128	0.5264
	60-40	0.814	0.8255	0.8125	0.8105	0.806	0.731	0.829	0.8665	0.8745	0.8495	0.5065	0.551	0.5565	0.579	0.757	0.785	0.784	0.778	0.792	0.799	0.435	0.455	0.4415	0.5175	0.5275
	70-30	0.860667	0.864667	0.874667	0.854	0.845333	0.766667	0.860667	0.909333	0.899333	0.902667	0.546	0.555333	0.564667	0.568	0.793333	0.831333	0.842667	0.84	0.84	0.834	0.454	0.468667	0.468667	0.508667	0.535333
	80-20	0.906	0.9	0.902	0.892	0.887	0.763	0.892	0.93	0.94	0.943	0.541	0.542	0.574	0.553	0.814	0.893	0.896	0.896	0.882	0.889	0.479	0.435	0.488	0.509	0.498
	90-10	0.964	0.952	0.964	0.958	0.934	0.798	0.894	0.97	0.952	0.962	0.528	0.554	0.518	0.604	0.86	0.938	0.936	0.938	0.946	0.95	0.456	0.45	0.428	0.478	0.526
	5. SVM SVD Reduced Results for Thresholds 50% to 10%
	File1	k=1					k=2					k=3					k=4					k=5
		0.5	0.4	0.3	0.2	0.1	0.5	0.4	0.3	0.2	0.1	0.5	0.4	0.3	0.2	0.1	0.5	0.4	0.3	0.2	0.1	0.5	0.4	0.3	0.2	0.1
	50-50	0.7708	0.77	0.7704	0.7768	0.7712	0.7404	0.744	0.7468	0.752	0.7664	0.7308	0.7472	0.7512	0.738	0.7488	0.7412	0.7428	0.7428	0.7412	0.7428	0.5788	0.4968	0.498	0.4624	0.5148
	60-40	0.8375	0.804	0.813	0.8185	0.8215	0.8085	0.7925	0.8035	0.8	0.8085	0.7935	0.7915	0.7945	0.7965	0.8065	0.78	0.7775	0.8055	0.7885	0.7835	0.568	0.4855	0.478	0.4585	0.497
	70-30	0.877333	0.852	0.874667	0.869333	0.871333	0.842667	0.844667	0.85	0.852	0.872667	0.826	0.839333	0.86	0.854	0.847333	0.832	0.842667	0.847333	0.824667	0.843333	0.587333	0.452667	0.472667	0.462	0.474667
	80-20	0.907	0.914	0.917	0.898	0.922	0.909	0.903	0.891	0.899	0.905	0.885	0.901	0.884	0.9	0.89	0.883	0.895	0.889	0.897	0.879	0.644	0.473	0.473	0.426	0.476
	90-10	0.966	0.96	0.968	0.966	0.918	0.958	0.944	0.962	0.946	0.954	0.944	0.952	0.938	0.952	0.954	0.95	0.944	0.942	0.952	0.932	0.772	0.458	0.448	0.44	0.444
	File2	k=1					k=2					k=3					k=4					k=5
		0.5	0.4	0.3	0.2	0.1	0.5	0.4	0.3	0.2	0.1	0.5	0.4	0.3	0.2	0.1	0.5	0.4	0.3	0.2	0.1	0.5	0.4	0.3	0.2	0.1
	50-50	0.8024	0.7556	0.7728	0.7772	0.7784	0.7372	0.7444	0.7444	0.7488	0.7552	0.738	0.7536	0.736	0.764	0.7624	0.7432	0.7252	0.7372	0.7356	0.7388	0.5796	0.4868	0.4916	0.5008	0.5116
	60-40	0.8465	0.8105	0.8145	0.8245	0.8315	0.8025	0.794	0.8015	0.8085	0.798	0.7965	0.7955	0.8	0.7975	0.7935	0.792	0.7825	0.7905	0.7845	0.7735	0.573	0.4915	0.503	0.5095	0.5145
	70-30	0.885333	0.86	0.858667	0.877333	0.881333	0.836667	0.861333	0.844	0.852667	0.870667	0.828667	0.843333	0.848	0.839333	0.85	0.818667	0.832667	0.849333	0.843333	0.850667	0.592	0.461333	0.502	0.487333	0.492
	80-20	0.925	0.922	0.911	0.923	0.909	0.886	0.917	0.895	0.91	0.908	0.893	0.902	0.914	0.886	0.91	0.896	0.894	0.895	0.889	0.878	0.673	0.463	0.507	0.492	0.461
	90-10	0.97	0.964	0.962	0.948	0.952	0.954	0.942	0.954	0.962	0.936	0.936	0.954	0.96	0.94	0.952	0.926	0.93	0.942	0.942	0.936	0.804	0.448	0.476	0.47	0.474
	File3	k=1					k=2					k=3					k=4					k=5
		0.5	0.4	0.3	0.2	0.1	0.5	0.4	0.3	0.2	0.1	0.5	0.4	0.3	0.2	0.1	0.5	0.4	0.3	0.2	0.1	0.5	0.4	0.3	0.2	0.1
	50-50	0.7808	0.7336	0.736	0.7496	0.7484	0.738	0.7468	0.7456	0.7536	0.7536	0.7472	0.7392	0.7408	0.7448	0.738	0.7488	0.7292	0.736	0.7316	0.7444	0.5516	0.4704	0.4424	0.452	0.4676
	60-40	0.8275	0.7785	0.7965	0.802	0.803	0.7845	0.801	0.7965	0.81	0.7975	0.786	0.7985	0.785	0.795	0.805	0.7715	0.7795	0.789	0.7985	0.79	0.572	0.469	0.436	0.447	0.471
	70-30	0.874667	0.829333	0.837333	0.856	0.858	0.842667	0.838	0.843333	0.849333	0.862	0.839333	0.832	0.852667	0.858667	0.848667	0.833333	0.837333	0.845333	0.827333	0.847333	0.593333	0.445333	0.417333	0.429333	0.443333
	80-20	0.897	0.89	0.914	0.873	0.884	0.891	0.902	0.894	0.894	0.9	0.874	0.897	0.899	0.906	0.904	0.884	0.888	0.88	0.883	0.899	0.674	0.448	0.411	0.424	0.479
	90-10	0.952	0.952	0.948	0.93	0.876	0.94	0.958	0.944	0.948	0.96	0.96	0.962	0.944	0.952	0.958	0.918	0.946	0.936	0.932	0.95	0.828	0.468	0.41	0.408	0.446
	6. SVM MRMR Reduced Results for Thresholds 50% to 10%
	File1	k=1					k=2					k=3					k=4					k=5
		0.5	0.4	0.3	0.2	0.1	0.5	0.4	0.3	0.2	0.1	0.5	0.4	0.3	0.2	0.1	0.5	0.4	0.3	0.2	0.1	0.5	0.4	0.3	0.2	0.1
	50-50	0.9904	0.9964	0.9936	0.9896	0.9828	0.4944	0.608	0.7912	0.8048	0.884	0.514	0.5004	0.5028	0.5036	0.7236	0.7316	0.742	0.7288	0.7508	0.74	0.8652	0.8996	0.888	0.9084	0.878
	60-40	0.994	0.998	0.996	0.993	0.9925	0.4955	0.633	0.8235	0.8535	0.9015	0.5025	0.4945	0.496	0.5005	0.786	0.7835	0.787	0.797	0.7895	0.7825	0.888	0.878	0.8905	0.897	0.898
	70-30	0.997333	0.998667	0.998	0.997333	0.993333	0.494	0.670667	0.848667	0.880667	0.93	0.500667	0.492667	0.521333	0.48	0.82	0.824667	0.836667	0.844667	0.829333	0.838667	0.866	0.848667	0.889333	0.886	0.894
	80-20	1	0.998	1	0.995	0.994	0.507	0.632	0.904	0.915	0.958	0.515	0.505	0.481	0.525	0.872	0.895	0.898	0.877	0.886	0.903	0.865	0.9	0.892	0.9	0.877
	90-10	1	1	1	1	1	0.51	0.764	0.954	0.958	0.982	0.448	0.534	0.516	0.528	0.9	0.934	0.948	0.962	0.934	0.948	0.882	0.912	0.876	0.902	0.83
	File2	k=1					k=2					k=3					k=4					k=5
		0.5	0.4	0.3	0.2	0.1	0.5	0.4	0.3	0.2	0.1	0.5	0.4	0.3	0.2	0.1	0.5	0.4	0.3	0.2	0.1	0.5	0.4	0.3	0.2	0.1
	50-50	0.9888	0.9928	0.9972	0.992	0.9836	0.4968	0.6308	0.7884	0.7876	0.8832	0.4948	0.5048	0.4936	0.5008	0.7172	0.7304	0.7356	0.738	0.7316	0.7456	0.8772	0.896	0.878	0.8912	0.9052
	60-40	0.9945	0.9975	0.996	0.9935	0.9875	0.4935	0.645	0.8275	0.8515	0.9285	0.505	0.5055	0.5025	0.5035	0.7835	0.779	0.7855	0.7955	0.785	0.7795	0.8635	0.8875	0.9075	0.9	0.9015
	70-30	0.998667	0.996667	0.998	0.996	0.994667	0.502	0.710667	0.853333	0.898667	0.934	0.518	0.492667	0.502667	0.51	0.794	0.843333	0.844667	0.836	0.844667	0.847333	0.854667	0.884667	0.906	0.89	0.886667
	80-20	0.997	0.999	0.999	0.997	0.995	0.502	0.677	0.905	0.905	0.954	0.49	0.492	0.495	0.499	0.857	0.887	0.883	0.899	0.887	0.887	0.859	0.855	0.897	0.873	0.884
	90-10	0.998	1	1	1	1	0.508	0.796	0.954	0.948	0.982	0.492	0.464	0.522	0.512	0.88	0.962	0.96	0.956	0.922	0.954	0.874	0.874	0.898	0.896	0.882
	File3	k=1					k=2					k=3					k=4					k=5
		0.5	0.4	0.3	0.2	0.1	0.5	0.4	0.3	0.2	0.1	0.5	0.4	0.3	0.2	0.1	0.5	0.4	0.3	0.2	0.1	0.5	0.4	0.3	0.2	0.1
	50-50	0.998	0.9996	0.9976	0.9968	0.9924	0.4968	0.5176	0.7888	0.86	0.9248	0.4964	0.5028	0.4976	0.5112	0.752	0.7496	0.742	0.7288	0.7396	0.7412	0.884	0.9104	0.89	0.9008	0.8816
	60-40	0.998	0.999	0.998	0.998	0.9925	0.5015	0.525	0.8445	0.9185	0.9565	0.4985	0.501	0.497	0.487	0.757	0.7835	0.787	0.7795	0.796	0.777	0.893	0.8725	0.9095	0.8895	0.902
	70-30	0.998667	0.999333	0.998667	0.996667	0.991333	0.488	0.522	0.897333	0.962	0.966667	0.491333	0.502	0.512667	0.526	0.812	0.833333	0.839333	0.831333	0.834	0.85	0.864667	0.898667	0.882	0.912	0.898667
	80-20	1	1	1	0.998	0.996	0.51	0.5	0.941	0.971	0.984	0.525	0.505	0.5	0.488	0.86	0.878	0.882	0.896	0.878	0.886	0.888	0.892	0.909	0.89	0.855
	90-10	1	1	1	1	0.996	0.528	0.5	0.982	0.988	0.994	0.506	0.488	0.486	0.52	0.868	0.94	0.934	0.942	0.94	0.93	0.874	0.888	0.902	0.908	0.866

## Sheet: DT-Motif
General Information
		File 1 - Kidney v/s Ubiquitous
		File 2 - Testis v/s Ubiquitous
		File 3 - Kidney v/s Testis
	1. Decision Trees Variance Reduced Results for Thresholds 50% to 10%								2. Decision Trees Complete Data Results - 100% Features
		File1	0.5	0.4	0.3	0.2	0.1		Ratio	File1	File2	File3
		50-50	1	1	1	1	1		50-50	0.7512	0.7448	0.7348
		60-40	1	1	1	1	1		60-40	0.793	0.7845	0.779
		70-30	1	1	1	1	1		70-30	0.838667	0.84	0.839333
		80-20	1	1	1	1	1		80-20	0.886	0.894	0.879
		90-10	1	1	1	1	1		90-10	0.94	0.93	0.924
		File2	0.5	0.4	0.3	0.2	0.1		5. Decision Trees SVD Reduced Results for Thresholds 50% to 10%
		50-50	1	1	1	1	1
		60-40	1	1	1	1	1		File1	0.5	0.4	0.3	0.2	0.1
		70-30	1	1	1	1	1		50-50	0.814	0.7604	0.7784	0.7564	0.7664
		80-20	1	1	1	1	1		60-40	0.846	0.8115	0.8095	0.8065	0.8005
		90-10	1	1	1	1	1		70-30	0.873333	0.860667	0.842667	0.852667	0.846
									80-20	0.918	0.911	0.899	0.888	0.894
		File3	0.5	0.4	0.3	0.2	0.1		90-10	0.964	0.912	0.914	0.914	0.942
		50-50	1	1	1	1	1
		60-40	1	1	1	1	1		File2	0.5	0.4	0.3	0.2	0.1
		70-30	1	1	1	1	1		50-50	0.81	0.7428	0.7604	0.7524	0.7452
		80-20	1	1	1	1	1		60-40	0.8355	0.7855	0.7755	0.797	0.793
		90-10	1	1	1	1	1		70-30	0.867333	0.834	0.832	0.842	0.844
									80-20	0.898	0.884	0.867	0.866	0.877
	3. Decision Trees T-test Reduced Results for Thresholds 50% to 10%								90-10	0.922	0.932	0.908	0.898	0.904
		File1	0.5	0.4	0.3	0.2	0.1		File3	0.5	0.4	0.3	0.2	0.1
		50-50	1	1	1	1	1		50-50	0.8216	0.7372	0.7444	0.74	0.7392
		60-40	1	1	1	1	1		60-40	0.8615	0.7835	0.802	0.797	0.7825
		70-30	1	1	1	1	1		70-30	0.881333	0.829333	0.837333	0.824667	0.830667
		80-20	1	1	1	1	1		80-20	0.9	0.875	0.875	0.873	0.891
		90-10	1	1	1	1	1		90-10	0.934	0.92	0.926	0.936	0.906
		File2	0.5	0.4	0.3	0.2	0.1		6. Decision Trees MRMR Reduced Results for Thresholds 50% to 10%
		50-50	1	1	1	1	1
		60-40	1	1	1	1	1		File1	0.5	0.4	0.3	0.2	0.1
		70-30	1	1	1	1	1		50-50	1	1	1	1	1
		80-20	1	1	1	1	1		60-40	1	1	1	1	1
		90-10	1	1	1	1	1		70-30	1	1	1	1	1
									80-20	1	1	1	1	1
		File3	0.5	0.4	0.3	0.2	0.1		90-10	1	1	1	1	1
		50-50	1	1	1	1	1
		60-40	1	1	1	1	1		File2	0.5	0.4	0.3	0.2	0.1
		70-30	1	1	1	1	1		50-50	1	1	1	1	1
		80-20	1	1	1	1	1		60-40	1	1	1	1	1
		90-10	1	1	1	1	1		70-30	1	1	1	1	1
									80-20	1	1	1	1	1
	4. Decision Trees PCA Reduced Results for Thresholds 50% to 10%								90-10	1	1	1	1	1
		File1	0.5	0.4	0.3	0.2	0.1		File3	0.5	0.4	0.3	0.2	0.1
		50-50	0.8624	0.8464	0.8608	0.8424	0.8276		50-50	1	1	1	1	1
		60-40	0.888	0.9085	0.8835	0.8755	0.857		60-40	1	1	1	1	1
		70-30	0.906667	0.917333	0.917333	0.89	0.88		70-30	1	1	1	1	1
		80-20	0.936	0.94	0.945	0.932	0.908		80-20	1	1	1	1	1
		90-10	0.96	0.96	0.978	0.938	0.962		90-10	1	1	1	1	1
		File2	0.5	0.4	0.3	0.2	0.1
		50-50	0.8444	0.8576	0.8344	0.836	0.8188
		60-40	0.8845	0.8835	0.879	0.8775	0.8485
		70-30	0.906667	0.915333	0.91	0.908667	0.869333
		80-20	0.945	0.948	0.932	0.922	0.919
		90-10	0.96	0.976	0.944	0.956	0.938
		File3	0.5	0.4	0.3	0.2	0.1
		50-50	0.858	0.8652	0.8572	0.8552	0.8256
		60-40	0.886	0.8955	0.8915	0.884	0.8615
		70-30	0.917333	0.921333	0.915333	0.904667	0.892667
		80-20	0.948	0.952	0.941	0.936	0.925
		90-10	0.968	0.968	0.966	0.974	0.952

## Sheet: LibD3C - Motif
General Information
		File 1 - Test v/s Background 1
	1. LibD3C Results for MRMR and P value reduced features
		File1	P value	MRMR
		1	50	50
		0.5	78	80
		0.4	78	80
		0.3	75.5	86.5
		0.2	77.5	88
		0.1	86.5	87.5
